# Supplementary material for: A J Domain Protein Functions as a Histone Chaperone to Maintain Genome Integrity and the Response to DNA Damage in a Human Fungal Pathogen
Source: mBio. 2021 Dec 21;12(6):e03273-21. doi: 10.1128/mbio.03273-21 (PMC8689522; doi:10.1128/mbio.03273-21)
Supplement: Data Set S1 [file mbio.03273-21-sd001.xlsx]

## Sheet: WTvsDnj4
GeneID	log2FoldChange	pvalue
CNAG_08001	9.46078	2.58273e-15
CNAG_06504	7.52532	NA
CNAG_01542	7.27739	1.16569e-05
CNAG_06817	6.98523	2.18066e-06
CNAG_06556	6.38995	1.10418e-05
CNAG_04307	6.0479	0.000177112
CNAG_03487	5.55721	2.44554e-117
CNAG_04632	4.98021	0.00159443
CNAG_06557	4.85662	4.39799e-05
CNAG_04758	4.55708	2.27225e-06
CNAG_01061	4.14491	8.09738e-05
CNAG_05653	3.88152	7.91013e-05
CNAG_01118	3.82076	0.000300773
CNAG_06009	3.65771	0.00360982
CNAG_06503	3.64557	0.00905381
CNAG_13062	3.57369	0.0887338
CNAG_01963	3.28743	0.00687765
CNAG_12133	3.22525	0.117032
CNAG_12778	3.21713	0.130311
CNAG_04760	3.0235	0.000412372
CNAG_06877	2.96105	0.00136483
CNAG_02039	2.95666	0.275034
CNAG_12958	2.88501	0.00574592
CNAG_04472	2.87021	0.00314381
CNAG_05010	2.7915	0.323153
CNAG_06296	2.74777	0.210811
CNAG_06371	2.74105	0.00364726
CNAG_02053	2.72094	0.103844
CNAG_04862	2.69472	0.000637914
CNAG_12262	2.61431	0.388488
CNAG_07493	2.61427	7.02749e-06
CNAG_12889	2.60581	0.000275387
CNAG_12096	2.5895	0.382556
CNAG_04291	2.5895	0.382556
CNAG_02304	2.57113	0.519045
CNAG_07802	2.52559	0.0362724
CNAG_12318	2.49824	0.0112266
CNAG_12630	2.4969	0.414327
CNAG_05114	2.49465	2.20303e-05
CNAG_06890	2.4877	5.10083e-06
CNAG_03199	2.48396	0.0110054
CNAG_07910	2.45858	0.15328
CNAG_05119	2.42834	3.65155e-05
CNAG_12303	2.41097	0.241314
CNAG_12499	2.36449	0.000499509
CNAG_07847	2.33829	0.0906437
CNAG_01070	2.32938	0.0520914
CNAG_12112	2.32645	0.561025
CNAG_02521	2.32645	0.561025
CNAG_12271	2.32065	2.50961e-05
CNAG_01108	2.31309	0.0101835
CNAG_08021	2.24322	0.232089
CNAG_12332	2.22047	0.000103871
CNAG_06329	2.21132	6.36088e-05
CNAG_05786	2.20765	0.0623262
CNAG_04470	2.20511	0.000194247
CNAG_07652	2.18169	0.00522941
CNAG_12354	2.14889	0.235163
CNAG_06904	2.14511	1.29327e-11
CNAG_06372	2.14289	0.593506
CNAG_05683	2.13938	0.28257
CNAG_06815	2.12347	0.109134
CNAG_12861	2.06074	0.167734
CNAG_05278	2.04865	0.540408
CNAG_06102	2.04865	0.540408
CNAG_02984	2.03906	0.0476033
CNAG_04185	2.00846	0.0134261
CNAG_04186	2.00815	0.000209995
CNAG_06876	1.99603	1.20256e-07
CNAG_04674	1.98047	0.622885
CNAG_12936	1.98047	0.622885
CNAG_08010	1.96176	0.124197
CNAG_12941	1.95673	0.0148773
CNAG_01464	1.95248	5.01773e-05
CNAG_12148	1.94943	0.207862
CNAG_01949	1.92592	7.52783e-14
CNAG_06913	1.91303	0.000924295
CNAG_05290	1.90696	0.024919
CNAG_07651	1.89973	3.72187e-24
CNAG_12392	1.88327	0.00061083
CNAG_02603	1.88061	0.00034153
CNAG_07492	1.87972	0.00100937
CNAG_03894	1.86512	2.99595e-05
CNAG_06204	1.84492	9.26948e-07
CNAG_07902	1.84017	0.000424388
CNAG_12847	1.78974	0.604827
CNAG_13052	1.75625	0.562646
CNAG_12505	1.75313	0.0104777
CNAG_03122	1.75198	1.11679e-17
CNAG_02701	1.73839	0.0815317
CNAG_02344	1.72229	0.00126788
CNAG_07395	1.71422	0.626018
CNAG_12513	1.71422	0.626018
CNAG_12610	1.71422	0.626018
CNAG_06203	1.70152	1.97708e-05
CNAG_04096	1.69115	4.90671e-06
CNAG_06694	1.68721	0.0613298
CNAG_01072	1.68134	0.00122526
CNAG_02691	1.68009	0.0868882
CNAG_07525	1.66971	0.477808
CNAG_03511	1.64978	0.469792
CNAG_06484	1.64303	0.000945326
CNAG_07643	1.62511	0.491822
CNAG_07745	1.60988	5.95762e-06
CNAG_04077	1.60861	0.00107648
CNAG_04471	1.59912	0.00132405
CNAG_06018	1.59747	2.37537e-14
CNAG_06554	1.59396	0.000320128
CNAG_04617	1.59326	6.59373e-05
CNAG_05913	1.58873	0.000444596
CNAG_00867	1.56866	0.00145954
CNAG_05256	1.55729	0.00149754
CNAG_06874	1.55142	3.28878e-21
CNAG_13120	1.53628	4.42563e-06
CNAG_00306	1.53511	6.61413e-12
CNAG_01567	1.52076	0.00632016
CNAG_04947	1.51884	0.210319
CNAG_13034	1.49202	0.396123
CNAG_06875	1.48827	1.08927e-08
CNAG_02028	1.48673	8.19599e-05
CNAG_04735	1.48594	0.00146596
CNAG_02365	1.47752	0.00273517
CNAG_06776	1.47577	0.00579929
CNAG_03082	1.47334	0.716693
CNAG_12966	1.47334	0.716693
CNAG_12560	1.47334	0.716693
CNAG_12651	1.47334	0.716693
CNAG_07792	1.47334	0.716693
CNAG_07894	1.47334	0.716693
CNAG_07612	1.47227	7.67497e-12
CNAG_01947	1.46841	1.54347e-11
CNAG_02143	1.45263	NA
CNAG_04103	1.44592	0.000187843
CNAG_00639	1.43837	0.00708733
CNAG_05079	1.43178	0.020825
CNAG_03909	1.43053	0.000223408
CNAG_04794	1.42956	5.36519e-07
CNAG_04618	1.42519	0.000207354
CNAG_07742	1.41831	0.548151
CNAG_00078	1.41821	0.000306168
CNAG_12177	1.4181	0.539458
CNAG_04223	1.40882	0.150396
CNAG_08017	1.3996	0.447636
CNAG_12998	1.3983	0.649272
CNAG_12670	1.39608	0.246183
CNAG_05941	1.39469	0.534929
CNAG_03465	1.3911	0.00223439
CNAG_04704	1.3858	0.144595
CNAG_02851	1.37887	0.11832
CNAG_06833	1.37862	0.0304267
CNAG_04689	1.37395	1.38213e-05
CNAG_02361	1.36636	9.67241e-05
CNAG_12888	1.36463	0.0630616
CNAG_07808	1.36422	0.00431245
CNAG_06923	1.36219	6.62222e-05
CNAG_03848	1.35886	8.45744e-06
CNAG_07527	1.34751	0.0713339
CNAG_04142	1.34404	0.00926466
CNAG_12474	1.34305	0.0648485
CNAG_06188	1.33685	0.000682272
CNAG_13015	1.32524	2.21925e-07
CNAG_12204	1.32362	0.273766
CNAG_01252	1.30942	0.000181454
CNAG_03002	1.30792	0.327685
CNAG_12491	1.30479	0.0125613
CNAG_04982	1.30342	0.0118808
CNAG_03400	1.3013	0.0313385
CNAG_07448	1.29954	0.579184
CNAG_07658	1.29954	0.579184
CNAG_06938	1.29901	0.582052
CNAG_05330	1.29777	0.145826
CNAG_07899	1.29677	0.138183
CNAG_07844	1.29583	0.0168038
CNAG_06561	1.29203	0.0318972
CNAG_05251	1.28623	0.0132075
CNAG_12968	1.28572	0.064039
CNAG_13017	1.28475	0.16314
CNAG_00791	1.28244	0.00149147
CNAG_05992	1.27782	0.000602614
CNAG_06331	1.27319	0.00513843
CNAG_05333	1.26952	0.232959
CNAG_05962	1.26855	1.08002e-05
CNAG_00934	1.26706	0.100188
CNAG_12369	1.26124	0.191298
CNAG_02893	1.25996	NA
CNAG_03084	1.25439	0.0340939
CNAG_13145	1.25079	0.594167
CNAG_05670	1.24972	0.597255
CNAG_04552	1.24536	0.0755307
CNAG_00162	1.24385	0.000850778
CNAG_12469	1.22784	0.343791
CNAG_07584	1.21907	0.241308
CNAG_02011	1.21368	0.0181499
CNAG_01073	1.20711	0.00608059
CNAG_13082	1.20633	0.250854
CNAG_06256	1.18508	0.585054
CNAG_06485	1.17662	0.00121871
CNAG_04027	1.17355	0.000614107
CNAG_04523	1.16711	0.0637937
CNAG_12445	1.15592	0.718056
CNAG_00275	1.1519	0.165412
CNAG_12167	1.15121	0.71061
CNAG_12182	1.14299	0.481641
CNAG_13004	1.13047	0.228396
CNAG_01076	1.12725	0.0144379
CNAG_05334	1.11938	0.283886
CNAG_03807	1.11749	1.29519e-06
CNAG_12399	1.11053	0.235371
CNAG_02010	1.09668	0.00591625
CNAG_06629	1.09301	0.0224797
CNAG_06271	1.08953	0.00818721
CNAG_12514	1.0892	0.206404
CNAG_00235	1.08741	4.99314e-05
CNAG_12949	1.08296	0.436075
CNAG_02537	1.08133	0.509291
CNAG_12967	1.07913	0.614225
CNAG_06186	1.06768	0.00428587
CNAG_02959	1.05843	3.09773e-10
CNAG_07407	1.05791	1.69998e-06
CNAG_04345	1.0566	0.00262371
CNAG_03128	1.0561	0.0015308
CNAG_06783	1.05422	0.402446
CNAG_13033	1.0526	0.0615648
CNAG_01681	1.05086	0.0394663
CNAG_06816	1.04775	0.135747
CNAG_03786	1.0393	3.42455e-06
CNAG_12294	1.03809	0.600503
CNAG_02226	1.03795	0.0110541
CNAG_12353	1.03278	0.188319
CNAG_12543	1.03216	0.0645684
CNAG_12769	1.02998	0.276562
CNAG_01594	1.02299	1.09601e-06
CNAG_12415	1.01897	0.267183
CNAG_05112	1.01755	0.00381556
CNAG_12105	1.01731	0.179506
CNAG_12129	1.0133	0.084174
CNAG_12743	1.0072	0.755393
CNAG_04038	1.00688	4.06837e-08
CNAG_12388	1.00651	0.753151
CNAG_05310	1.00644	0.230436
CNAG_12389	1.00352	0.132683
CNAG_06872	1.00235	0.00495071
CNAG_12252	1.00091	0.750873
CNAG_07931	0.999708	0.138399
CNAG_02544	0.998739	0.754103
CNAG_13202	0.991684	0.505133
CNAG_08011	0.989847	0.0132504
CNAG_12367	0.987734	0.0131492
CNAG_06786	0.984944	0.0384424
CNAG_01952	0.978497	0.00726497
CNAG_12317	0.978286	0.648348
CNAG_02016	0.976952	0.161406
CNAG_07911	0.976438	0.0032452
CNAG_13048	0.974848	0.174945
CNAG_05907	0.970437	0.0004754
CNAG_06388	0.968808	0.0131179
CNAG_13060	0.967315	0.106042
CNAG_04946	0.967237	0.00930202
CNAG_02706	0.9642	0.0423564
CNAG_04509	0.961313	0.230728
CNAG_12320	0.960409	0.0387765
CNAG_01055	0.958631	6.26681e-07
CNAG_01577	0.94865	0.000255448
CNAG_12419	0.946916	0.81635
CNAG_07496	0.946916	0.81635
CNAG_12603	0.946916	0.81635
CNAG_06523	0.946916	0.81635
CNAG_12718	0.946916	0.81635
CNAG_04931	0.946916	0.81635
CNAG_13171	0.946916	0.81635
CNAG_13184	0.946916	0.81635
CNAG_07885	0.946916	0.81635
CNAG_05573	0.946916	0.81635
CNAG_13075	0.946916	0.81635
CNAG_07923	0.946916	0.81635
CNAG_07331	0.946916	0.81635
CNAG_10007	0.946916	0.81635
CNAG_12126	0.946916	0.81635
CNAG_12127	0.946916	0.81635
CNAG_00981	0.946916	0.81635
CNAG_12254	0.946916	0.81635
CNAG_05928	0.946916	0.81635
CNAG_04109	0.946916	0.81635
CNAG_07874	0.946916	0.81635
CNAG_13175	0.946916	0.81635
ENSRNA049545749	0.946916	0.81635
CNAG_13093	0.94521	0.366362
CNAG_02561	0.944205	3.04356e-07
CNAG_07767	0.94291	0.0678246
CNAG_12402	0.939124	0.331789
CNAG_07685	0.931875	0.00875243
CNAG_05300	0.931704	0.0614757
CNAG_12796	0.931685	0.311061
CNAG_00559	0.927836	0.000199244
CNAG_02958	0.927031	2.57324e-07
CNAG_04548	0.922452	0.292065
CNAG_00412	0.921923	0.0739753
CNAG_02323	0.917199	1.2991e-28
CNAG_06391	0.914749	2.17842e-05
CNAG_03266	0.91379	0.000174906
CNAG_06873	0.911058	0.00117075
CNAG_12440	0.910945	0.823267
CNAG_01139	0.910945	0.823267
CNAG_12178	0.910945	0.823267
CNAG_07022	0.910945	0.823267
CNAG_07620	0.910945	0.823267
CNAG_02263	0.910945	0.823267
CNAG_10077	0.910945	0.823267
CNAG_12644	0.910945	0.823267
CNAG_12719	0.910945	0.823267
CNAG_12747	0.910945	0.823267
CNAG_12823	0.910945	0.823267
CNAG_04296	0.910945	0.823267
CNAG_04331	0.910945	0.823267
CNAG_12401	0.910945	0.823267
CNAG_10136	0.910945	0.823267
CNAG_06414	0.910035	0.0571356
CNAG_03068	0.9096	0.00138805
CNAG_06297	0.908333	0.00715842
CNAG_06096	0.904843	0.000606054
CNAG_05161	0.904572	4.9406e-08
CNAG_02935	0.904542	0.00253036
CNAG_02043	0.903864	0.057235
CNAG_03141	0.902792	0.0543731
CNAG_00654	0.902768	0.13324
CNAG_04104	0.902574	0.00338736
CNAG_00515	0.902018	0.00064828
CNAG_12363	0.897565	0.304989
CNAG_12691	0.895555	0.508
CNAG_03983	0.894433	0.0122073
CNAG_05599	0.89158	0.000735372
CNAG_00539	0.887686	0.000734306
CNAG_03050	0.886526	0.0241099
CNAG_05387	0.884575	0.0184866
CNAG_13156	0.883915	0.0115749
CNAG_03386	0.880484	0.240151
CNAG_03056	0.87911	0.000707938
CNAG_00745	0.877677	0.00125877
CNAG_02465	0.874293	0.00174463
CNAG_01750	0.873642	0.0437363
CNAG_13126	0.872301	0.190923
CNAG_05432	0.86695	0.0626879
CNAG_07746	0.866789	0.00215752
CNAG_01090	0.865724	0.000600516
CNAG_06404	0.862452	0.018792
CNAG_01866	0.860957	0.000499961
CNAG_12977	0.857635	0.0557132
CNAG_13046	0.851809	0.0872
CNAG_06189	0.851535	0.0822592
CNAG_13154	0.850327	0.58428
CNAG_03346	0.845006	0.0374781
CNAG_00433	0.843914	1.00028e-10
CNAG_12151	0.843662	0.396384
CNAG_03464	0.842059	0.0155935
CNAG_01603	0.840139	0.0134538
CNAG_02336	0.83689	0.0610547
CNAG_12770	0.83176	0.0953202
CNAG_00896	0.831176	0.00151898
CNAG_04276	0.829053	0.0104595
CNAG_12406	0.824681	0.00666428
CNAG_12820	0.824186	0.0398652
CNAG_02924	0.8235	5.63394e-11
CNAG_06706	0.823383	0.00575863
CNAG_04659	0.822682	0.0140904
CNAG_04621	0.822611	0.00161426
CNAG_12132	0.820251	0.36684
CNAG_07621	0.820012	0.745285
CNAG_12570	0.820012	0.745285
CNAG_12338	0.820012	0.745285
CNAG_12039	0.819057	0.738189
CNAG_12908	0.819057	0.738189
CNAG_04330	0.816765	0.0574812
CNAG_02752	0.815782	0.0343906
CNAG_05540	0.815692	0.00517671
CNAG_13147	0.815194	0.437445
CNAG_12990	0.812184	0.504979
CNAG_05467	0.810527	0.487377
CNAG_05340	0.810225	1.599e-08
CNAG_03420	0.808737	0.00481748
CNAG_07406	0.807322	0.00442361
CNAG_04727	0.807031	0.0902308
CNAG_06936	0.804108	3.80863e-05
CNAG_06787	0.803146	0.00570865
CNAG_01543	0.802792	0.0129107
CNAG_02919	0.801566	0.00577437
CNAG_02027	0.800911	0.00235092
CNAG_05532	0.800574	0.00440259
CNAG_05092	0.799906	0.539838
CNAG_01078	0.79908	0.0694855
CNAG_07709	0.797227	0.406676
CNAG_00540	0.796072	0.131852
CNAG_02849	0.794865	0.592329
CNAG_01841	0.794829	0.0329232
CNAG_12593	0.794568	0.00883163
CNAG_12150	0.794533	0.542904
CNAG_03087	0.794498	0.270952
CNAG_02322	0.79388	5.26286e-05
CNAG_12727	0.793012	0.591137
CNAG_02818	0.790389	0.00227341
CNAG_06370	0.789684	0.070032
CNAG_06818	0.784133	0.0118414
CNAG_03133	0.783112	0.0514443
CNAG_06374	0.778717	0.412004
CNAG_04097	0.775449	4.23494e-05
CNAG_12368	0.773756	0.00943076
CNAG_13055	0.773326	0.529384
CNAG_00161	0.771486	0.0153912
CNAG_04658	0.77061	0.0184529
CNAG_03570	0.77018	0.248908
CNAG_01526	0.769652	0.00640228
CNAG_04504	0.76865	0.0244957
CNAG_12748	0.768024	0.00199048
CNAG_01865	0.764739	0.000194187
CNAG_00904	0.763667	0.449387
CNAG_03161	0.763425	0.000560583
CNAG_01210	0.763087	0.761534
CNAG_06082	0.763087	0.761534
CNAG_12860	0.762674	0.763785
CNAG_07919	0.762674	0.763785
CNAG_06298	0.762123	0.0431646
CNAG_06133	0.758801	0.413598
CNAG_00905	0.758444	0.091005
CNAG_02478	0.758076	5.8775e-07
CNAG_05986	0.75688	0.0389262
CNAG_06870	0.755305	0.00231285
CNAG_12766	0.752142	0.0274418
CNAG_01689	0.751857	0.480663
CNAG_04675	0.749303	0.113355
CNAG_00414	0.748388	0.0159242
CNAG_13043	0.74643	0.000684058
CNAG_05899	0.745689	0.0508356
CNAG_05580	0.745578	0.0666451
CNAG_12144	0.744632	0.636944
CNAG_02405	0.744418	0.00405845
CNAG_07797	0.744144	0.156954
CNAG_07799	0.7422	0.0314602
CNAG_04209	0.737695	0.00455015
CNAG_06731	0.737078	0.533484
CNAG_01627	0.736193	0.000557952
CNAG_02118	0.734183	0.587632
CNAG_01086	0.733703	0.019752
CNAG_00836	0.732922	0.011278
CNAG_03960	0.732698	0.00900979
CNAG_06524	0.732305	0.0186111
CNAG_01194	0.732074	0.095011
CNAG_13028	0.731574	0.218715
CNAG_06651	0.73097	0.0541637
CNAG_03559	0.729272	0.000972823
CNAG_01539	0.729053	0.00571278
CNAG_04793	0.728381	0.0531686
CNAG_06253	0.727379	4.3389e-05
CNAG_05046	0.727184	0.23631
CNAG_01267	0.726461	0.0996511
CNAG_06690	0.725977	0.00132422
CNAG_12705	0.723243	0.575084
CNAG_04416	0.722461	0.00504024
CNAG_07393	0.722291	0.012686
CNAG_12213	0.721662	0.611446
CNAG_12914	0.721528	0.188671
CNAG_04690	0.71987	0.00561815
CNAG_00828	0.719029	0.0539655
CNAG_13123	0.718333	0.120186
CNAG_00393	0.717044	0.0106026
CNAG_12245	0.715114	0.540612
CNAG_03808	0.71307	0.128264
CNAG_12927	0.713024	0.211234
CNAG_12909	0.712826	0.151978
CNAG_03436	0.711804	0.119409
CNAG_04975	0.709636	0.606039
CNAG_12653	0.708124	0.117096
CNAG_01119	0.706766	0.0758114
CNAG_02184	0.703326	0.571168
CNAG_04467	0.702533	0.000183839
CNAG_12342	0.702345	0.235292
CNAG_03561	0.700859	0.00920578
CNAG_09001	0.698656	0.542612
CNAG_05874	0.698595	0.0131819
CNAG_02722	0.696555	0.16376
CNAG_07347	0.69081	0.0498076
CNAG_07324	0.690492	0.127244
CNAG_04837	0.690355	0.126837
CNAG_13152	0.68933	0.259355
CNAG_01079	0.687193	0.120883
CNAG_04888	0.686393	0.00986955
CNAG_01604	0.685961	0.0190224
CNAG_01473	0.684403	0.0304735
CNAG_07845	0.684344	0.0996235
CNAG_01541	0.684249	0.00653332
CNAG_07695	0.683936	0.02515
CNAG_03011	0.683343	0.0872504
CNAG_02934	0.682941	0.137091
CNAG_12736	0.679409	0.139179
CNAG_00727	0.679066	0.0128751
CNAG_12654	0.679017	0.0889037
CNAG_03830	0.678574	0.149517
CNAG_01044	0.678453	7.18241e-05
CNAG_12214	0.678195	0.340924
CNAG_05304	0.67809	0.0895718
CNAG_03238	0.676319	0.0280434
CNAG_02846	0.675875	0.00577706
CNAG_05324	0.675432	0.140863
CNAG_05487	0.672824	0.191139
CNAG_00349	0.672761	0.124468
CNAG_12565	0.67241	0.333783
CNAG_13090	0.672247	0.560347
CNAG_12173	0.672151	0.380993
CNAG_04544	0.66974	1.55154e-05
CNAG_02056	0.668836	0.0249567
CNAG_04553	0.66766	0.0613175
CNAG_04916	0.667374	0.450416
CNAG_13095	0.663446	0.00629157
CNAG_06540	0.662779	0.0144894
CNAG_02978	0.662633	0.0782541
CNAG_12637	0.661945	0.44911
CNAG_12867	0.66004	0.199913
CNAG_02503	0.65981	0.00585443
CNAG_12261	0.658373	0.252961
CNAG_12618	0.658296	0.17047
CNAG_12819	0.655707	0.358471
CNAG_05657	0.655363	8.13229e-08
CNAG_04486	0.654523	0.0728415
CNAG_03185	0.653988	0.000144431
CNAG_06245	0.653508	0.061634
CNAG_00651	0.653171	0.00814035
CNAG_07749	0.652865	1.4694e-07
CNAG_12135	0.652355	0.271355
CNAG_02717	0.650656	0.12995
CNAG_05180	0.650246	0.105245
CNAG_06897	0.647438	0.0282237
CNAG_06052	0.647177	0.0374692
CNAG_04141	0.64691	0.000234592
CNAG_13081	0.645749	0.590112
CNAG_01493	0.644868	0.0210704
CNAG_04889	0.644097	0.0544304
CNAG_12048	0.643812	0.309437
CNAG_02484	0.64285	0.198423
CNAG_12518	0.640045	0.138114
CNAG_12696	0.635548	0.414724
CNAG_02387	0.635393	0.0152889
CNAG_00453	0.634835	0.00437851
CNAG_06910	0.634436	0.00948524
CNAG_04409	0.634	0.0270244
CNAG_04325	0.633359	0.0288241
CNAG_06008	0.631791	0.0137059
CNAG_07782	0.628862	0.00863791
CNAG_01495	0.627476	5.2084e-08
CNAG_05061	0.625986	0.654242
CNAG_00710	0.624161	0.0120936
CNAG_05929	0.623713	0.0763188
CNAG_08028	0.623197	6.26438e-05
CNAG_05015	0.622717	0.074812
CNAG_03227	0.622505	0.00821629
CNAG_02944	0.622381	0.141577
CNAG_00048	0.620923	0.120744
CNAG_00850	0.620289	0.0150812
CNAG_02107	0.619151	0.0161992
CNAG_05990	0.618706	0.0588057
CNAG_02023	0.618418	0.0172969
CNAG_04864	0.617934	0.000836549
CNAG_00462	0.617432	0.00793871
CNAG_12413	0.616206	0.36731
CNAG_04310	0.61589	0.242335
CNAG_00068	0.615426	0.00852655
CNAG_02099	0.615023	0.00188869
CNAG_04274	0.614135	0.648438
CNAG_05908	0.612801	0.0119843
CNAG_06555	0.612064	0.0197182
CNAG_03783	0.61129	0.0339023
CNAG_06621	0.610909	1.95189e-05
CNAG_01074	0.6098	0.0759934
CNAG_08026	0.609322	0.0490603
CNAG_06777	0.608079	0.201931
CNAG_09012	0.606917	0.0744023
CNAG_12712	0.606294	0.00538076
CNAG_06518	0.606066	0.663226
CNAG_00115	0.605418	2.30879e-05
CNAG_02968	0.604097	0.0790069
CNAG_07405	0.603795	0.0660709
CNAG_01087	0.603591	0.00508413
CNAG_06316	0.603417	0.000194976
CNAG_12726	0.602719	0.756243
CNAG_03623	0.601415	9.41771e-05
CNAG_05995	0.600471	0.00180354
CNAG_04887	0.599913	0.043278
CNAG_03166	0.599524	0.384962
CNAG_04160	0.59924	0.133745
CNAG_05914	0.598582	0.0802872
CNAG_12174	0.596837	0.175426
CNAG_04562	0.595939	0.0666728
CNAG_07445	0.593287	2.58321e-08
CNAG_04520	0.592834	0.0122826
CNAG_03997	0.591605	0.00456488
CNAG_05326	0.589793	0.139729
CNAG_05870	0.589489	0.0374487
CNAG_02499	0.589121	0.57871
CNAG_12325	0.587563	0.491039
CNAG_03924	0.585333	0.0497431
CNAG_06026	0.584788	0.0678795
CNAG_12371	0.583873	0.343905
CNAG_12533	0.583033	0.725805
CNAG_03018	0.582109	0.0057018
CNAG_05346	0.581855	0.00160157
CNAG_06136	0.58008	0.00223939
CNAG_05774	0.579243	0.0586961
CNAG_03228	0.579039	0.0381727
CNAG_03845	0.575631	0.0267414
CNAG_06191	0.575041	0.000194097
CNAG_02466	0.574441	0.0125106
CNAG_05066	0.574233	0.0781349
CNAG_06285	0.573709	0.0967182
CNAG_00909	0.573536	0.00641313
CNAG_05718	0.572994	0.100127
CNAG_03644	0.572776	0.234057
CNAG_02057	0.572458	0.0034426
CNAG_04248	0.571965	0.0291941
CNAG_04139	0.57131	0.191958
CNAG_03784	0.570752	0.39573
CNAG_04162	0.570688	0.0483927
CNAG_12972	0.568015	0.846791
CNAG_01138	0.567153	0.0496444
CNAG_04347	0.566443	0.227415
CNAG_05643	0.565812	0.0153273
CNAG_03433	0.565778	4.12721e-09
CNAG_06849	0.565612	0.193329
CNAG_01874	0.564252	0.000221373
CNAG_00236	0.563488	0.00192702
CNAG_08008	0.563293	0.0154244
CNAG_00013	0.563096	0.00425815
CNAG_04080	0.562622	0.0367156
CNAG_03824	0.56245	0.0862052
CNAG_04473	0.561321	0.00929105
CNAG_06294	0.561145	0.550601
CNAG_06207	0.559528	0.0449477
CNAG_07357	0.559478	0.685138
CNAG_03733	0.558321	0.105959
CNAG_01337	0.558115	0.0109399
CNAG_03333	0.557571	0.000869718
CNAG_13178	0.554592	0.0129249
CNAG_03168	0.553307	0.0507329
CNAG_04757	0.552927	0.0416956
CNAG_00079	0.549449	0.0875681
CNAG_06250	0.549253	0.000594543
CNAG_03139	0.549122	3.25194e-05
CNAG_06668	0.548498	0.0280768
CNAG_01518	0.546965	0.208999
CNAG_02889	0.546097	0.00548233
CNAG_02100	0.545405	0.00345259
CNAG_04859	0.545066	0.000171528
CNAG_05449	0.544048	0.000513137
CNAG_12579	0.543954	0.370111
CNAG_04687	0.543009	0.0010176
CNAG_01080	0.543007	0.00749328
CNAG_03666	0.542061	0.0235316
CNAG_05664	0.539791	0.0903911
CNAG_05190	0.538221	1.51063e-07
CNAG_07401	0.537077	0.0659505
CNAG_02874	0.536632	0.0326697
CNAG_07396	0.536387	0.759828
CNAG_05847	0.536276	0.017944
CNAG_06805	0.53568	0.279916
CNAG_12608	0.535675	0.131653
CNAG_01529	0.534468	0.00176947
CNAG_04736	0.533805	0.0659366
CNAG_06323	0.533492	0.0672592
CNAG_00833	0.533025	0.201449
CNAG_04927	0.532487	0.199812
CNAG_06164	0.530127	0.0441121
CNAG_03504	0.529108	0.00843488
CNAG_02307	0.527905	4.44094e-06
CNAG_06598	0.527128	0.0771648
CNAG_00396	0.526983	0.0010115
CNAG_06649	0.526887	0.0282587
CNAG_13148	0.526877	0.875624
CNAG_13114	0.526877	0.875624
CNAG_02826	0.526368	0.0772888
CNAG_00832	0.526239	0.0123815
CNAG_03608	0.52609	0.0146441
CNAG_13073	0.524627	0.371971
CNAG_03663	0.523981	0.00785143
CNAG_02444	0.523288	0.120203
CNAG_12566	0.522765	0.546719
CNAG_00797	0.522718	0.000206103
CNAG_04308	0.522623	0.0393669
CNAG_04110	0.521869	0.00524985
CNAG_07456	0.521497	0.162407
CNAG_02990	0.521344	0.15345
CNAG_03498	0.52073	0.172665
CNAG_05759	0.517795	0.00512596
CNAG_01289	0.517781	3.7276e-05
CNAG_02439	0.517041	0.00729929
CNAG_06583	0.516231	0.0812325
CNAG_04597	0.516175	0.0443955
CNAG_06718	0.514925	0.374494
CNAG_00622	0.513989	0.178704
CNAG_07798	0.513728	0.342611
CNAG_01592	0.512989	0.00268662
CNAG_05169	0.512714	0.01812
CNAG_06105	0.512335	0.0314208
CNAG_00444	0.512097	0.000468253
CNAG_04267	0.511426	4.48864e-06
CNAG_06628	0.510418	0.000112878
CNAG_06511	0.509037	0.0291058
CNAG_02590	0.509031	0.0773793
CNAG_04506	0.508937	0.37781
CNAG_06917	0.508123	0.109562
CNAG_04640	0.507155	0.00205923
CNAG_01759	0.50661	0.0798554
CNAG_07909	0.506373	0.0255114
CNAG_06541	0.505654	0.0414848
CNAG_07812	0.505288	0.0020807
CNAG_01533	0.504866	0.00611415
CNAG_05122	0.504775	0.0975594
CNAG_03347	0.50469	0.0204902
CNAG_02540	0.504075	NA
CNAG_06912	0.503994	0.0265968
CNAG_03461	0.503131	0.0378891
CNAG_05860	0.502543	0.00164186
CNAG_03136	0.501534	0.0060099
CNAG_03272	0.500815	0.028573
CNAG_01668	0.500167	0.543323
CNAG_00193	0.499341	0.000442834
CNAG_12025	0.498024	0.661862
CNAG_01873	0.497486	0.797286
CNAG_05871	0.497439	0.0538798
CNAG_00237	0.497155	0.00622335
CNAG_07712	0.497143	0.0003815
CNAG_01075	0.496159	0.19691
CNAG_06664	0.494784	0.0184583
CNAG_06836	0.4947	0.139478
CNAG_13190	0.493921	0.540397
CNAG_04208	0.493834	0.0965896
CNAG_01605	0.493111	0.265605
CNAG_01565	0.493029	0.00035328
CNAG_12571	0.49273	0.223363
CNAG_06071	0.492208	0.000280541
CNAG_07710	0.491738	0.0542491
CNAG_07882	0.491164	0.426254
CNAG_07944	0.490907	0.0208965
CNAG_04414	0.490748	0.0211775
CNAG_02524	0.490029	0.0507754
CNAG_03248	0.489267	0.000366655
CNAG_04201	0.488938	0.286364
CNAG_02542	0.488633	0.135131
CNAG_02036	0.486501	0.453284
CNAG_12314	0.485927	0.22668
CNAG_12675	0.485754	0.112334
CNAG_04625	0.484916	0.050771
CNAG_03683	0.484434	0.0365938
CNAG_05802	0.483541	0.00959961
CNAG_02083	0.48319	0.245973
CNAG_06926	0.482465	0.0135111
CNAG_03407	0.48242	0.148327
CNAG_01231	0.481368	0.000696396
CNAG_03097	0.481348	0.00468365
CNAG_12883	0.480183	0.624592
CNAG_01369	0.478203	0.00534382
CNAG_00883	0.478034	0.0486137
CNAG_12599	0.4776	0.78403
CNAG_01946	0.4766	0.0912417
CNAG_06908	0.47659	0.132363
CNAG_05611	0.476555	6.49732e-05
CNAG_07687	0.476231	0.117851
CNAG_02431	0.47623	0.00189534
CNAG_01478	0.476027	0.0545954
CNAG_07809	0.475401	0.306415
CNAG_02299	0.474859	0.247293
CNAG_05707	0.473431	0.013699
CNAG_06759	0.473312	0.112717
CNAG_04747	0.473159	0.0162716
CNAG_02175	0.472529	0.0999956
CNAG_00303	0.471776	0.113557
CNAG_02188	0.47154	0.101257
CNAG_03215	0.471288	0.00698036
CNAG_07830	0.470752	0.0238603
CNAG_05831	0.470277	0.0103709
CNAG_04519	0.469987	0.0489882
CNAG_06055	0.469887	0.0552037
CNAG_00454	0.469109	0.111561
CNAG_07592	0.468598	0.808501
CNAG_07962	0.468179	0.0680423
CNAG_03314	0.467609	0.000971347
CNAG_03838	0.46685	0.400113
CNAG_00308	0.465567	0.0259676
CNAG_01026	0.465066	0.0492601
CNAG_05410	0.46439	0.1773
CNAG_12137	0.464152	0.351645
CNAG_05738	0.463605	0.0631818
CNAG_04886	0.463466	0.0978108
CNAG_13083	0.461995	0.096746
CNAG_01047	0.461602	0.463403
CNAG_13023	0.461577	0.443357
CNAG_05115	0.461424	0.381744
CNAG_06669	0.461008	0.160874
CNAG_13071	0.460135	0.649383
CNAG_00837	0.459844	0.0190798
CNAG_05293	0.458915	0.0709357
CNAG_00030	0.458067	0.272267
CNAG_01609	0.456968	0.211073
CNAG_03639	0.456926	0.0260931
CNAG_03812	0.456611	0.318554
CNAG_04564	0.454738	0.0195767
CNAG_06346	0.454576	0.386004
CNAG_02718	0.453898	0.00639313
CNAG_04696	0.452654	0.0700671
CNAG_02515	0.452484	0.0918867
CNAG_01612	0.451383	0.109798
CNAG_05639	0.451175	0.0114388
CNAG_04269	0.450192	0.0835583
CNAG_03842	0.450006	0.510893
CNAG_12046	0.449831	0.343449
CNAG_05170	0.449616	0.129327
CNAG_12217	0.449433	0.000287466
CNAG_05971	0.449248	0.103582
CNAG_12323	0.448693	0.334735
CNAG_07497	0.448028	0.199683
CNAG_05017	0.44784	0.00182699
CNAG_03990	0.447537	0.178511
CNAG_07677	0.447355	0.0420538
CNAG_07775	0.44706	0.213398
CNAG_03980	0.447016	0.646182
CNAG_06521	0.445864	0.0111338
CNAG_06225	0.445707	0.691596
CNAG_05859	0.445445	0.000397675
CNAG_12866	0.445209	0.472762
CNAG_05659	0.444344	0.731051
CNAG_07678	0.444135	0.276166
CNAG_04029	0.443954	0.0310642
CNAG_05539	0.442144	0.000486811
CNAG_06966	0.441844	0.193667
CNAG_01872	0.440662	0.00140806
CNAG_02686	0.439978	0.182314
CNAG_01011	0.439927	0.00151807
CNAG_04404	0.439908	0.146407
CNAG_06659	0.439662	0.0860615
CNAG_03067	0.439266	0.0336734
CNAG_01674	0.43784	0.119259
CNAG_03911	0.437426	0.105873
CNAG_12446	0.436668	0.597083
CNAG_12945	0.436638	0.499385
CNAG_02562	0.436398	0.0152467
CNAG_02598	0.436036	0.0440201
CNAG_03137	0.435778	0.0357843
CNAG_07559	0.43562	0.00432006
CNAG_00192	0.435579	0.0633678
CNAG_04606	0.43489	0.0138588
CNAG_05720	0.434337	0.024676
CNAG_02283	0.434231	0.316709
CNAG_05338	0.433686	0.0687191
CNAG_09011	0.433483	0.694461
CNAG_05620	0.43245	0.0193778
CNAG_00877	0.432297	0.00553837
CNAG_12959	0.431825	0.286912
CNAG_07732	0.430954	0.0061933
CNAG_07425	0.430642	0.500252
CNAG_07450	0.430421	0.023122
CNAG_05618	0.430338	1.25025e-05
CNAG_12681	0.430199	0.63749
CNAG_00541	0.429548	0.0188765
CNAG_07589	0.429252	0.368027
CNAG_12871	0.429095	0.283067
CNAG_01795	0.428848	0.0639652
CNAG_06282	0.428085	0.021412
CNAG_03172	0.427962	0.000676936
CNAG_01065	0.427307	0.00246898
CNAG_12312	0.42673	0.485329
CNAG_06711	0.425865	0.00200527
CNAG_03307	0.425702	0.543133
CNAG_07531	0.425615	0.272659
CNAG_00450	0.425285	0.159568
CNAG_00332	0.424435	0.0812737
CNAG_06065	0.423585	0.0051868
CNAG_03072	0.423407	0.000380151
CNAG_13053	0.42313	0.373508
CNAG_02211	0.422782	0.0467569
CNAG_06470	0.422752	0.00682287
CNAG_00309	0.422646	0.00765495
CNAG_01601	0.422478	0.086467
CNAG_04238	0.422442	0.0157014
CNAG_02556	0.422088	0.0930445
CNAG_02132	0.42039	0.194444
CNAG_07486	0.419227	0.185779
CNAG_04535	0.418308	0.198361
CNAG_12351	0.417396	0.3367
CNAG_01711	0.415933	2.12447e-07
CNAG_06530	0.414586	0.000115265
CNAG_02446	0.414205	0.014557
CNAG_07316	0.413694	0.0468393
CNAG_06666	0.413462	0.205391
CNAG_13140	0.413311	0.138629
CNAG_01497	0.41276	0.18688
CNAG_03607	0.412344	0.0145947
CNAG_07472	0.41196	0.000979829
CNAG_06813	0.411946	6.98553e-05
CNAG_04193	0.409628	4.12121e-05
CNAG_04350	0.409362	0.000195461
CNAG_12961	0.408612	0.506428
CNAG_00049	0.408372	0.371636
CNAG_00047	0.408316	0.15531
CNAG_02505	0.40823	0.0858156
CNAG_00550	0.407746	0.011479
CNAG_02986	0.405116	0.0611716
CNAG_12695	0.404827	0.08403
CNAG_04764	0.404725	0.00036892
CNAG_00901	0.404681	0.0104509
CNAG_00774	0.404235	0.0888892
CNAG_02508	0.404009	NA
CNAG_00838	0.403856	0.0235215
CNAG_06389	0.403577	0.397432
CNAG_01514	0.402628	0.759341
CNAG_04649	0.402607	0.0280302
CNAG_00105	0.402595	0.0236825
CNAG_07337	0.401637	0.0420178
CNAG_06365	0.401089	0.00151967
CNAG_07449	0.400572	0.275238
CNAG_12010	0.400227	0.814417
CNAG_12551	0.400088	0.767292
CNAG_00061	0.400064	0.00216164
CNAG_05932	0.4	0.000273352
CNAG_01494	0.399553	0.0692589
CNAG_02201	0.399392	0.0480605
CNAG_12713	0.399035	0.369731
CNAG_03389	0.397658	0.165368
CNAG_04206	0.396222	0.240272
CNAG_00802	0.39602	0.117435
CNAG_03732	0.395761	0.0405734
CNAG_12109	0.39526	0.716211
CNAG_12917	0.395084	0.670523
CNAG_05388	0.394995	0.0713659
CNAG_01440	0.394466	0.0631969
CNAG_06051	0.394341	0.0881713
CNAG_02089	0.394283	0.0860143
CNAG_00938	0.394204	0.0801946
CNAG_03598	0.393649	0.0313271
CNAG_05842	0.393414	0.0388029
CNAG_12974	0.392922	0.58539
CNAG_06012	0.392912	6.01464e-05
CNAG_12798	0.392588	0.2419
CNAG_05451	0.391647	0.0261272
CNAG_04630	0.391295	0.137283
CNAG_05823	0.390494	0.0154106
CNAG_00871	0.389869	0.138891
CNAG_06409	0.389104	0.0890583
CNAG_04647	0.389055	8.98549e-05
CNAG_03259	0.388373	0.430958
CNAG_05375	0.387941	0.0299231
CNAG_05520	0.387811	0.0270146
CNAG_02408	0.387281	0.0506724
CNAG_05833	0.387136	0.211337
CNAG_06903	0.386014	0.00566695
CNAG_04749	0.385141	5.76883e-06
CNAG_05226	0.384549	2.42091e-06
CNAG_02149	0.383903	0.811536
CNAG_00011	0.383828	0.00650606
CNAG_06570	0.383771	0.00590726
CNAG_02302	0.383583	0.0782002
CNAG_05099	0.382283	0.740472
CNAG_01036	0.38194	0.0360595
CNAG_13203	0.381883	0.524933
CNAG_06348	0.38187	0.160257
CNAG_07517	0.381098	0.013977
CNAG_12520	0.38082	0.559668
CNAG_00869	0.380803	4.36539e-06
CNAG_02417	0.380768	0.752333
CNAG_04199	0.379992	0.0661326
CNAG_04598	0.379466	0.419137
CNAG_06640	0.378906	0.0260426
CNAG_02900	0.378851	0.0899826
CNAG_01023	0.378842	0.00209954
CNAG_04224	0.37858	0.000768748
CNAG_05329	0.377235	0.427362
CNAG_01992	0.376287	0.310038
CNAG_05106	0.376161	0.0761749
CNAG_05130	0.376071	0.208334
CNAG_00830	0.375842	0.00280117
CNAG_04863	0.375427	0.0676399
CNAG_06411	0.375294	0.0728021
CNAG_00728	0.37498	0.346439
CNAG_04688	0.374854	0.109922
CNAG_04271	0.374411	0.0399411
CNAG_00637	0.374129	0.249058
CNAG_01540	0.373882	0.0856326
CNAG_05704	0.373829	0.00196892
CNAG_02473	0.373468	0.165772
CNAG_02062	0.373322	0.0537808
CNAG_03071	0.372872	0.00721858
CNAG_02165	0.37287	0.141479
CNAG_03425	0.372748	0.000109706
CNAG_05337	0.372679	0.00442796
CNAG_01137	0.371503	0.002163
CNAG_05294	0.371442	0.0486759
CNAG_08020	0.371184	0.0124675
CNAG_00353	0.37089	0.00212514
CNAG_00496	0.370859	0.00453989
CNAG_13136	0.370501	0.739687
CNAG_02364	0.370307	0.00210622
CNAG_07862	0.370106	0.0943485
CNAG_04943	0.37007	0.0634488
CNAG_03920	0.370057	0.0184783
CNAG_00627	0.369718	0.369754
CNAG_05805	0.369101	0.0492368
CNAG_13094	0.368872	0.0415146
CNAG_02284	0.368456	0.0710942
CNAG_03496	0.368174	0.01946
CNAG_04083	0.368123	0.00444215
CNAG_01619	0.367747	0.0899081
CNAG_02819	0.367287	0.0580855
CNAG_12103	0.366594	0.778576
CNAG_05588	0.366436	0.00399201
CNAG_05575	0.366313	0.023619
CNAG_02604	0.365939	0.291127
CNAG_06117	0.36553	0.000462842
CNAG_04871	0.365281	0.152085
CNAG_05550	0.365133	0.132214
CNAG_12246	0.363101	0.692002
CNAG_03061	0.362256	0.0199466
CNAG_05965	0.362049	0.109891
CNAG_00409	0.361964	0.00505348
CNAG_05005	0.361075	0.0800232
CNAG_00814	0.360385	0.221301
CNAG_02728	0.359676	0.0900316
CNAG_03902	0.359516	0.000632084
CNAG_02788	0.359477	0.0837307
CNAG_07335	0.359474	0.0224652
CNAG_08014	0.359044	0.113905
CNAG_02913	0.358196	0.00013627
CNAG_02255	0.357975	0.112639
CNAG_01238	0.357909	0.0553193
CNAG_06489	0.357816	5.46628e-05
CNAG_07420	0.35766	0.00652917
CNAG_02366	0.357151	0.121669
CNAG_05536	0.3566	0.0375937
CNAG_04352	0.356345	0.022643
CNAG_04107	0.356079	0.327323
CNAG_03007	0.355928	0.0609171
CNAG_07557	0.355926	0.0607017
CNAG_00445	0.355283	0.00351597
CNAG_03552	0.354642	0.0847106
CNAG_02888	0.354377	0.123897
CNAG_06452	0.353825	0.0395711
CNAG_06739	0.353764	1.06582e-06
CNAG_07877	0.353686	0.810199
CNAG_12850	0.3534	0.861615
CNAG_00183	0.353319	0.192302
CNAG_00015	0.353199	0.0695437
CNAG_06244	0.353044	0.0578955
CNAG_05250	0.352911	0.00635532
CNAG_02355	0.352671	0.10912
CNAG_05534	0.352568	0.0399938
CNAG_04636	0.352536	0.00667355
CNAG_02418	0.352421	0.449047
CNAG_01180	0.351542	0.155561
CNAG_05460	0.351332	0.0291467
CNAG_03872	0.351329	0.0380165
CNAG_01584	0.351211	0.166166
CNAG_12877	0.350576	0.790512
CNAG_01161	0.349854	0.029564
CNAG_03772	0.349829	0.293679
CNAG_01769	0.348401	0.00862086
CNAG_04093	0.348234	0.501416
CNAG_00157	0.347991	0.0166814
CNAG_00760	0.347678	2.11669e-05
CNAG_00266	0.347516	0.000239845
CNAG_03988	0.346292	0.200499
CNAG_06977	0.345843	0.227048
CNAG_01837	0.345517	0.0279641
CNAG_05398	0.344562	0.180312
CNAG_12016	0.344062	0.115403
CNAG_05737	0.343745	0.106068
CNAG_05016	0.343511	0.292906
CNAG_02167	0.343386	0.0210434
CNAG_12285	0.34334	0.0724197
CNAG_03214	0.34318	0.0182637
CNAG_07476	0.342954	0.109865
CNAG_12992	0.342733	0.486449
CNAG_00537	0.34266	0.119107
CNAG_03173	0.34266	0.0267945
CNAG_12853	0.342518	0.041774
CNAG_06119	0.341818	0.165335
CNAG_03900	0.34168	0.00949675
CNAG_06589	0.341467	0.00291257
CNAG_03697	0.341396	0.146722
CNAG_12315	0.341144	0.825189
CNAG_07670	0.340722	0.191136
CNAG_04218	0.34059	0.0616537
CNAG_12964	0.340413	0.828936
CNAG_12530	0.340358	0.39179
CNAG_02812	0.339621	0.234604
CNAG_04359	0.339599	0.0776923
CNAG_12448	0.339409	0.344047
CNAG_12357	0.3393	0.545567
CNAG_05100	0.339091	1.1145e-05
CNAG_01293	0.338752	0.0489919
CNAG_02102	0.33874	0.213254
CNAG_03079	0.336625	0.132611
CNAG_00667	0.336434	0.0014337
CNAG_07436	0.33638	0.397637
CNAG_06584	0.33621	0.130879
CNAG_00661	0.336091	0.0103829
CNAG_02433	0.335919	0.0027749
CNAG_00999	0.335629	0.0244256
CNAG_03225	0.335489	3.87239e-05
CNAG_04784	0.335059	0.743353
CNAG_02409	0.334539	0.122582
CNAG_04036	0.334464	0.130022
CNAG_05396	0.333752	0.0471294
CNAG_01188	0.333748	0.0103514
CNAG_04841	0.333673	0.0353874
CNAG_06928	0.33323	0.00274191
CNAG_03092	0.333008	0.000563456
CNAG_03893	0.332831	0.00186919
CNAG_01965	0.332197	0.114977
CNAG_07005	0.332062	0.077385
CNAG_06921	0.33196	0.00981875
CNAG_06106	0.331693	0.0381581
CNAG_00434	0.331349	0.00483988
CNAG_03426	0.331243	0.0589709
CNAG_03076	0.330107	0.328386
CNAG_05636	0.329665	0.00413993
CNAG_00788	0.329104	0.0120267
CNAG_06469	0.329062	0.0165831
CNAG_02121	0.328601	0.110784
CNAG_03678	0.328496	0.0598481
CNAG_04346	0.328197	0.0638708
CNAG_05266	0.328153	0.0718453
CNAG_13100	0.328099	0.430062
CNAG_01826	0.327991	0.0163411
CNAG_04686	0.327842	0.0126603
CNAG_03869	0.327639	0.0154594
CNAG_05178	0.327439	0.440224
CNAG_05480	0.327055	0.00117672
CNAG_01925	0.326975	0.0443019
CNAG_04676	0.326922	0.0125701
CNAG_06558	0.326802	0.289164
CNAG_07595	0.326558	0.00461064
CNAG_01262	0.326451	0.129136
CNAG_00543	0.325914	0.137334
CNAG_04406	0.325842	0.0538676
CNAG_02187	0.324896	0.065161
CNAG_06154	0.324807	0.0360947
CNAG_03626	0.324663	0.00995137
CNAG_02227	0.32452	0.0122935
CNAG_05303	0.324292	0.354275
CNAG_02904	0.323723	0.0706501
CNAG_01964	0.323676	0.293633
CNAG_00692	0.323424	0.0605381
CNAG_12416	0.322978	0.518394
CNAG_06727	0.322929	0.165673
CNAG_00012	0.322216	0.0773977
CNAG_04601	0.322215	0.000641824
CNAG_03358	0.322141	0.000369517
CNAG_00404	0.321886	0.151092
CNAG_06251	0.321729	0.0742668
CNAG_02215	0.321615	0.0228216
CNAG_06440	0.321472	0.00530256
CNAG_00436	0.321258	0.0106485
CNAG_03592	0.320855	0.00255996
CNAG_04456	0.320812	0.0123919
CNAG_12970	0.320679	0.551728
CNAG_02689	0.320589	0.130226
CNAG_03489	0.320531	0.00332564
CNAG_03523	0.320051	0.0125899
CNAG_00403	0.319402	0.0424039
CNAG_00979	0.319124	0.459678
CNAG_07488	0.318735	0.00474203
CNAG_03870	0.318278	0.00122048
CNAG_04983	0.318096	0.0042251
CNAG_01165	0.317856	0.0128566
CNAG_03493	0.317421	0.111984
CNAG_13106	0.31716	0.455465
CNAG_00144	0.316987	0.0775976
CNAG_03631	0.316767	0.115025
CNAG_02994	0.316565	0.025783
CNAG_05740	0.316497	0.0399339
CNAG_06197	0.316461	0.0600283
CNAG_13024	0.31629	0.574414
CNAG_02040	0.31596	0.319115
CNAG_06509	0.315564	0.110914
CNAG_03025	0.315347	0.0168837
CNAG_00787	0.315289	0.0567309
CNAG_04100	0.315197	0.120491
CNAG_02777	0.315171	0.150938
CNAG_06533	0.315001	0.0431584
CNAG_06165	0.314951	0.00971948
CNAG_00474	0.314862	0.194631
CNAG_01178	0.314149	0.00373187
CNAG_02300	0.313659	0.000183645
CNAG_07580	0.311849	0.000345063
CNAG_05484	0.311775	0.00931787
CNAG_02525	0.311176	0.212935
CNAG_07490	0.311067	0.526388
CNAG_05734	0.31086	0.0123585
CNAG_03376	0.310787	0.045432
CNAG_05825	0.310621	0.00483185
CNAG_00352	0.310529	0.00165958
CNAG_01983	0.309986	0.0241614
CNAG_06791	0.309667	0.189473
CNAG_01671	0.309616	0.425587
CNAG_01412	0.309271	0.0376385
CNAG_04273	0.309197	0.00628812
CNAG_07831	0.308474	0.0783289
CNAG_00188	0.308115	0.00574769
CNAG_04396	0.307992	0.0404252
CNAG_00121	0.307065	0.00225475
CNAG_06490	0.306018	0.000430838
CNAG_03096	0.305715	0.000215497
CNAG_06532	0.305597	0.120829
CNAG_05504	0.305245	0.00685989
CNAG_05062	0.305124	0.00103548
CNAG_05336	0.30492	0.0277565
CNAG_03922	0.304692	0.157151
CNAG_01725	0.303822	0.21981
CNAG_02407	0.303814	0.301748
CNAG_05517	0.303798	0.0533755
CNAG_06010	0.303744	0.0145215
CNAG_05286	0.30368	0.0601002
CNAG_00992	0.303482	0.445385
CNAG_06013	0.303367	0.0328964
CNAG_01173	0.303128	0.00161187
CNAG_07391	0.303006	0.177882
CNAG_01445	0.30282	0.0888389
CNAG_07633	0.302323	0.311455
CNAG_04485	0.302315	0.0439046
CNAG_03275	0.301416	0.0168755
CNAG_04648	0.300812	0.0852257
CNAG_01720	0.300754	0.0421378
CNAG_05767	0.300688	0.00150501
CNAG_03450	0.300394	0.253071
CNAG_07522	0.300241	0.0596324
CNAG_03051	0.300125	0.10162
CNAG_00769	0.300042	0.0276127
CNAG_07822	0.299631	0.117028
CNAG_01803	0.299588	0.276133
CNAG_06086	0.2995	0.0570358
CNAG_02793	0.299441	0.177098
CNAG_05144	0.299395	0.126082
CNAG_12960	0.29938	0.307101
CNAG_12517	0.298769	0.0969268
CNAG_00267	0.298652	0.040688
CNAG_00181	0.298335	0.147224
CNAG_03572	0.297984	0.359951
CNAG_06905	0.297939	0.222547
CNAG_00756	0.297761	0.0431352
CNAG_05623	0.297286	0.206714
CNAG_02097	0.297154	0.0254121
CNAG_03155	0.297149	0.102701
CNAG_02568	0.297026	0.0838103
CNAG_00119	0.296899	0.297261
CNAG_07780	0.296504	0.184834
CNAG_00133	0.296318	0.10558
CNAG_05855	0.296271	0.0143498
CNAG_05317	0.296252	0.0183636
CNAG_02459	0.29615	0.0701986
CNAG_01914	0.296106	0.0371042
CNAG_00861	0.295625	0.00991607
CNAG_06832	0.2951	0.270958
CNAG_05042	0.294386	0.067835
CNAG_07645	0.293917	0.105578
CNAG_03843	0.293871	0.0302709
CNAG_05528	0.293771	0.631705
CNAG_07530	0.293569	0.00240181
CNAG_05851	0.293503	0.000112335
CNAG_04195	0.293217	0.448925
CNAG_01521	0.293124	0.125037
CNAG_03844	0.293067	0.234252
CNAG_01266	0.292744	0.000223336
CNAG_00143	0.292497	0.315066
CNAG_04392	0.292302	0.198187
CNAG_00864	0.292286	0.433469
CNAG_04099	0.292233	0.0024585
CNAG_05742	0.291891	0.102538
CNAG_03509	0.29168	0.0184207
CNAG_02896	0.291667	0.0211215
CNAG_01908	0.291642	0.00794721
CNAG_05496	0.291541	0.547721
CNAG_03936	0.291497	0.0574057
CNAG_01656	0.291236	0.015528
CNAG_06085	0.290827	0.0220862
CNAG_04892	0.290013	0.101547
CNAG_06654	0.289997	0.00257751
CNAG_01150	0.289964	0.00829111
CNAG_03110	0.289901	0.191984
CNAG_02147	0.289694	0.0633591
CNAG_01424	0.289296	0.142833
CNAG_02866	0.288614	0.107716
CNAG_07917	0.288504	0.337153
CNAG_04616	0.288309	0.0957414
CNAG_07800	0.288295	0.121675
CNAG_02595	0.287998	0.201101
CNAG_06846	0.287595	0.0958657
CNAG_04253	0.287144	0.144557
CNAG_02341	0.286935	0.0863144
CNAG_01560	0.286795	0.308731
CNAG_01742	0.286513	0.746885
CNAG_01844	0.286461	0.0915454
CNAG_02202	0.28598	0.273617
CNAG_05628	0.285724	0.0962373
CNAG_00626	0.285623	0.0164549
CNAG_03854	0.285376	0.189511
CNAG_05147	0.285168	0.564121
CNAG_04275	0.284906	0.223019
CNAG_04968	0.284704	0.0104114
CNAG_04872	0.284356	0.250283
CNAG_04336	0.284216	0.0831273
CNAG_04639	0.284199	0.0014763
CNAG_03531	0.284179	0.0702959
CNAG_03676	0.28416	0.0594016
CNAG_04397	0.283591	0.0391725
CNAG_05607	0.283523	0.289837
CNAG_03243	0.283304	0.206936
CNAG_01919	0.282519	0.193082
CNAG_01675	0.281984	0.0592769
CNAG_01112	0.281879	0.368298
CNAG_06230	0.281678	0.0491925
CNAG_04577	0.281544	0.000925687
CNAG_03871	0.2812	0.0259723
CNAG_07334	0.281104	0.0449857
CNAG_05315	0.280994	0.25209
CNAG_02972	0.280876	0.840155
CNAG_00737	0.280834	0.012891
CNAG_04782	0.280653	0.00681606
CNAG_12824	0.280208	0.659589
CNAG_07480	0.279652	0.805065
CNAG_01945	0.279523	0.351371
CNAG_05020	0.278948	0.355199
CNAG_01860	0.278821	0.0810893
CNAG_05790	0.278769	0.0121125
CNAG_04388	0.278749	0.00922419
CNAG_00768	0.278737	0.0616912
CNAG_02727	0.278724	0.0607053
CNAG_02817	0.278589	0.000121556
CNAG_05546	0.278447	0.00801816
CNAG_12954	0.278275	0.133391
CNAG_04895	0.278209	0.0537721
CNAG_12606	0.278131	0.507615
CNAG_12281	0.278045	0.667454
CNAG_07431	0.277946	0.0145688
CNAG_01468	0.277764	0.0657996
CNAG_02593	0.277642	0.293423
CNAG_07596	0.277286	0.544642
CNAG_12800	0.27704	0.366005
CNAG_06785	0.276962	0.0406696
CNAG_06072	0.276831	0.0058589
CNAG_02716	0.276305	0.0317422
CNAG_12083	0.275954	0.0687562
CNAG_03181	0.275762	0.509896
CNAG_01659	0.275706	0.0022655
CNAG_04785	0.275688	0.00955133
CNAG_00190	0.275647	0.0973537
CNAG_01864	0.275108	0.0215122
CNAG_06765	0.275003	0.0020692
CNAG_03524	0.274517	0.264405
CNAG_02269	0.274036	0.10364
CNAG_04349	0.273893	0.137162
CNAG_04623	0.273857	0.447161
CNAG_01926	0.27353	0.133865
CNAG_01893	0.273293	0.106327
CNAG_05060	0.273189	0.0407453
CNAG_05325	0.272783	0.151
CNAG_05059	0.271741	0.0405038
CNAG_07555	0.27098	0.187974
CNAG_00971	0.270919	0.145327
CNAG_01581	0.270841	0.27177
CNAG_04475	0.270823	0.429123
CNAG_00920	0.27077	0.198918
CNAG_02464	0.270719	0.104531
CNAG_02348	0.27044	0.00441207
CNAG_02288	0.270068	0.268998
CNAG_00615	0.269694	0.0363709
CNAG_02487	0.26914	0.00324204
CNAG_01920	0.268851	0.173921
CNAG_04270	0.268802	0.269812
CNAG_01794	0.268757	0.168944
CNAG_07694	0.268543	0.119551
CNAG_00180	0.268455	0.0847471
CNAG_02873	0.26822	0.023689
CNAG_03588	0.267438	0.435612
CNAG_05644	0.267092	0.0256566
CNAG_12324	0.266886	0.567334
CNAG_01346	0.266671	0.0455385
CNAG_04101	0.266542	0.084987
CNAG_13188	0.26639	0.701747
CNAG_00457	0.266146	0.223372
CNAG_02309	0.265845	0.0034249
CNAG_08016	0.2658	0.0451528
CNAG_06828	0.265795	0.033389
CNAG_06722	0.265767	0.3632
CNAG_05808	0.265666	0.144415
CNAG_03247	0.265621	0.0798447
CNAG_06328	0.264852	0.111422
CNAG_05116	0.264772	0.101478
CNAG_03178	0.26469	0.178322
CNAG_00050	0.264152	0.0495078
CNAG_05442	0.263936	0.0186718
CNAG_05733	0.263176	0.0257144
CNAG_00717	0.262728	0.144483
CNAG_00855	0.262451	0.0470952
CNAG_02528	0.261887	0.133685
CNAG_05464	0.261748	0.0113634
CNAG_00087	0.26158	0.0296629
CNAG_04329	0.261213	0.177818
CNAG_02164	0.261112	0.227683
CNAG_01457	0.260892	0.000981626
CNAG_03837	0.260441	0.339516
CNAG_05195	0.260371	0.0153869
CNAG_00889	0.259855	0.217373
CNAG_04237	0.259806	0.00663014
CNAG_05548	0.259615	0.238763
CNAG_05776	0.259112	0.00598284
CNAG_04974	0.258854	0.408308
CNAG_04847	0.258831	0.00113601
CNAG_01257	0.258421	0.278528
CNAG_06751	0.258244	0.0877375
CNAG_01621	0.257968	0.210171
CNAG_02264	0.257894	0.467492
CNAG_00123	0.257547	0.515425
CNAG_05306	0.257478	0.16293
CNAG_04368	0.257422	0.0468905
CNAG_06343	0.257417	0.00986349
CNAG_02969	0.257181	0.395886
CNAG_00678	0.257091	0.00825765
CNAG_07481	0.257048	0.0687713
CNAG_12611	0.256989	0.5566
CNAG_04229	0.256356	0.128917
CNAG_01820	0.256348	0.00158131
CNAG_04228	0.256005	0.0450678
CNAG_01133	0.255928	0.167333
CNAG_04353	0.255852	0.179532
CNAG_02026	0.255776	0.333643
CNAG_00718	0.255684	0.00872642
CNAG_00316	0.255653	0.0128096
CNAG_03339	0.255621	0.50496
CNAG_04009	0.254847	0.00213008
CNAG_03575	0.254687	0.10623
CNAG_12001	0.254539	0.582935
CNAG_01900	0.254529	0.0253453
CNAG_05380	0.254487	0.0252427
CNAG_00683	0.254456	0.00796834
CNAG_01082	0.25408	0.0931884
CNAG_01438	0.254063	0.0287955
CNAG_05463	0.253951	0.0360546
CNAG_00676	0.253897	0.0307498
CNAG_04819	0.253335	0.270257
CNAG_02135	0.253073	0.0943343
CNAG_07338	0.253034	0.162869
CNAG_05852	0.252947	0.120461
CNAG_12393	0.252744	0.839308
CNAG_07730	0.252596	0.428864
CNAG_04034	0.252367	0.347881
CNAG_04327	0.25218	0.0200112
CNAG_06360	0.252106	0.059958
CNAG_05050	0.252103	0.00511787
CNAG_02787	0.251917	0.107532
CNAG_06963	0.25142	0.211272
CNAG_12459	0.251419	0.454167
CNAG_03324	0.251283	0.0544652
CNAG_00141	0.251054	0.16892
CNAG_02363	0.250644	0.126601
CNAG_01817	0.250443	0.0665915
CNAG_12616	0.250312	0.440273
CNAG_04024	0.250298	0.21977
CNAG_00508	0.25011	0.0341491
CNAG_08022	0.249859	0.0164051
CNAG_02061	0.249771	0.0909225
CNAG_07561	0.249746	0.00523178
CNAG_02662	0.249507	0.0749153
CNAG_00131	0.249443	0.246731
CNAG_02131	0.249277	0.0682177
CNAG_03752	0.248896	0.140286
CNAG_06892	0.248746	0.132428
CNAG_04340	0.248725	0.00194344
CNAG_07805	0.248718	0.000273803
CNAG_03372	0.248573	0.197655
CNAG_07593	0.24854	0.014672
CNAG_03957	0.248423	0.213243
CNAG_00908	0.248236	0.753297
CNAG_02587	0.248217	0.540605
CNAG_07866	0.248169	0.341469
CNAG_04702	0.247956	0.0238988
CNAG_04293	0.247789	0.0880972
CNAG_05183	0.247723	0.030421
CNAG_03416	0.247537	0.00211608
CNAG_03394	0.247242	0.0677385
CNAG_06078	0.246911	0.00731237
CNAG_05518	0.246384	0.04893
CNAG_05233	0.246298	0.00215534
CNAG_02203	0.246283	0.0299899
CNAG_06652	0.246255	0.373855
CNAG_04202	0.246203	0.12426
CNAG_04138	0.245777	0.804536
CNAG_13150	0.245211	0.785269
CNAG_04438	0.245151	0.0911177
CNAG_00576	0.245066	0.0308782
CNAG_05930	0.244982	0.067935
CNAG_04241	0.244722	0.109149
CNAG_00098	0.244228	0.170232
CNAG_07763	0.244163	0.13352
CNAG_06560	0.244085	0.218488
CNAG_01069	0.244039	0.279214
CNAG_01936	0.24391	0.589734
CNAG_05194	0.243852	0.00639865
CNAG_05422	0.243655	0.0281692
CNAG_05753	0.243575	0.162745
CNAG_06732	0.243557	0.0726721
CNAG_04990	0.24354	0.240122
CNAG_03745	0.24349	0.292301
CNAG_05524	0.243258	0.116914
CNAG_03048	0.243036	0.0675195
CNAG_06565	0.243004	0.0099338
CNAG_05824	0.242873	0.215785
CNAG_12024	0.242776	0.421771
CNAG_06551	0.24266	0.303845
CNAG_06887	0.241881	0.0590808
CNAG_01241	0.241685	0.0423225
CNAG_00996	0.241572	0.000288129
CNAG_12704	0.241298	0.0388071
CNAG_00407	0.241217	0.115985
CNAG_05610	0.241103	0.045003
CNAG_01923	0.241054	0.00215685
CNAG_12236	0.241041	0.788694
CNAG_07551	0.241028	0.296915
CNAG_06239	0.240955	0.313443
CNAG_06249	0.240773	0.190135
CNAG_02306	0.240412	0.0860151
CNAG_00426	0.240036	0.01358
CNAG_06699	0.23972	0.0390808
CNAG_00623	0.239715	0.0565298
CNAG_04987	0.239546	0.0326455
CNAG_06853	0.239313	0.578094
CNAG_07571	0.239261	0.00828326
CNAG_03534	0.239105	0.158709
CNAG_03427	0.239094	0.0951312
CNAG_00014	0.238969	0.0961814
CNAG_06330	0.238946	0.317733
CNAG_05521	0.238846	0.0894748
CNAG_07868	0.238803	0.262353
CNAG_13050	0.238606	0.614482
CNAG_02790	0.238601	0.0257926
CNAG_06108	0.238601	0.0273636
CNAG_12660	0.238177	0.228716
CNAG_06888	0.238035	0.0684496
CNAG_01305	0.237929	0.25857
CNAG_07990	0.237829	0.0603499
CNAG_06156	0.237676	0.0186865
CNAG_00649	0.2373	0.466123
CNAG_05172	0.237097	0.10993
CNAG_04054	0.236957	0.707953
CNAG_00342	0.236956	0.00859289
CNAG_12480	0.236783	0.854396
CNAG_07717	0.236675	0.00761162
CNAG_02180	0.236367	0.0400063
CNAG_01861	0.236212	0.00499946
CNAG_03319	0.236173	0.0130964
CNAG_02160	0.235832	0.510552
CNAG_01934	0.235285	0.443233
CNAG_06410	0.234909	0.0676722
CNAG_04015	0.234703	0.781891
CNAG_12203	0.234587	0.623087
CNAG_02298	0.234371	0.172545
CNAG_02292	0.234355	0.0719724
CNAG_00589	0.233912	0.0246778
CNAG_03651	0.233776	0.166004
CNAG_02504	0.233097	0.0460736
CNAG_04092	0.233071	0.491186
CNAG_01256	0.233053	0.0988492
CNAG_05424	0.232849	0.0202317
CNAG_01491	0.232449	0.0355577
CNAG_02238	0.232347	0.0886953
CNAG_01472	0.232237	0.117213
CNAG_05993	0.231859	0.36041
CNAG_04112	0.231433	0.352279
CNAG_06088	0.231108	0.0460085
CNAG_13103	0.231032	0.642711
CNAG_05364	0.230749	0.0900354
CNAG_00739	0.230749	0.0026294
CNAG_05478	0.230709	0.0946187
CNAG_01499	0.230604	0.138212
CNAG_06140	0.230403	0.0178411
CNAG_05039	0.230034	0.129132
CNAG_05027	0.230005	0.345587
CNAG_13006	0.229829	0.298657
CNAG_02989	0.229709	0.225272
CNAG_00753	0.229558	0.0476182
CNAG_00402	0.229484	0.00120373
CNAG_05698	0.229472	0.100191
CNAG_05921	0.2294	0.2527
CNAG_00182	0.228952	0.125075
CNAG_05878	0.228488	0.0800818
CNAG_06349	0.228482	0.438493
CNAG_01315	0.228078	0.108845
CNAG_06600	0.228017	0.191008
CNAG_02419	0.227786	0.158253
CNAG_04358	0.227744	0.0110166
CNAG_00969	0.227371	0.637505
CNAG_07688	0.227363	0.133256
CNAG_12815	0.227131	0.81512
CNAG_03162	0.226855	0.129199
CNAG_06710	0.226854	0.0077764
CNAG_01764	0.22639	0.133923
CNAG_03906	0.226353	0.0923397
CNAG_02318	0.226326	0.124073
CNAG_05676	0.226241	0.316805
CNAG_04377	0.225543	0.00358221
CNAG_02021	0.225468	0.00794685
CNAG_07692	0.225259	0.0497679
CNAG_06243	0.22524	0.386972
CNAG_02599	0.225222	0.502451
CNAG_12905	0.224966	0.430014
CNAG_00277	0.224731	0.06569
CNAG_04720	0.224692	0.0427012
CNAG_04210	0.224646	0.168668
CNAG_03550	0.224432	0.116973
CNAG_02469	0.224235	0.069567
CNAG_12559	0.224173	0.692007
CNAG_05973	0.224141	0.222585
CNAG_00171	0.224065	0.0464102
CNAG_12817	0.223899	0.494808
CNAG_03600	0.223885	0.175571
CNAG_04254	0.223688	0.165726
CNAG_02857	0.22364	0.0415789
CNAG_03637	0.223475	0.209311
CNAG_03543	0.223364	0.0571727
CNAG_01846	0.223363	0.324979
CNAG_01105	0.223352	0.0909047
CNAG_04537	0.223067	0.200559
CNAG_01071	0.223014	0.158519
CNAG_01878	0.222999	0.115158
CNAG_02796	0.222895	0.518744
CNAG_01016	0.222653	0.172947
CNAG_03329	0.222599	0.128693
CNAG_06686	0.22246	0.0379629
CNAG_00875	0.222267	0.0322901
CNAG_07470	0.221941	0.176503
CNAG_01667	0.221925	0.174456
CNAG_02214	0.221682	0.341299
CNAG_06209	0.22144	0.674029
CNAG_05032	0.221402	0.361837
CNAG_04268	0.220869	0.20633
CNAG_00773	0.220641	0.271239
CNAG_02078	0.220495	0.176153
CNAG_00933	0.220443	0.254258
CNAG_02060	0.220269	0.406497
CNAG_01392	0.220247	0.0257549
CNAG_01771	0.220109	0.0365963
CNAG_05135	0.220022	0.122289
CNAG_00322	0.22	0.284784
CNAG_04828	0.219413	0.00362226
CNAG_06022	0.219352	0.121338
CNAG_04821	0.219329	0.0118782
CNAG_03664	0.21931	0.275542
CNAG_00437	0.218671	0.0882842
CNAG_06423	0.218593	0.144631
CNAG_00464	0.218576	0.00265145
CNAG_07683	0.218453	0.311556
CNAG_01384	0.218389	0.35895
CNAG_04344	0.218366	0.222185
CNAG_06425	0.218301	0.0764602
CNAG_04173	0.218025	0.0418434
CNAG_01905	0.217861	0.242388
CNAG_03545	0.217846	0.179872
CNAG_06021	0.217777	0.172909
CNAG_05184	0.217741	0.793267
CNAG_05421	0.217604	0.0427834
CNAG_00693	0.217514	0.00297404
CNAG_06432	0.217178	0.346538
CNAG_04294	0.217023	0.239036
CNAG_04501	0.216616	0.404293
CNAG_04439	0.216407	0.123569
CNAG_06519	0.21599	0.154453
CNAG_02715	0.21596	0.0487775
CNAG_05019	0.215545	0.345128
CNAG_01128	0.21554	0.20568
CNAG_07564	0.215451	0.11056
CNAG_04652	0.215247	0.035135
CNAG_12346	0.215032	0.395752
CNAG_02726	0.214812	0.00324255
CNAG_01798	0.214663	0.0415509
CNAG_02905	0.214633	0.0607233
CNAG_05587	0.214348	0.0178784
CNAG_06587	0.214211	0.0066545
CNAG_04800	0.214168	0.408799
CNAG_04795	0.214071	0.171304
CNAG_03864	0.21401	0.0626675
CNAG_03069	0.213838	0.228426
CNAG_02955	0.213383	0.0712743
CNAG_03727	0.21303	0.148839
CNAG_07893	0.212784	0.386161
CNAG_03331	0.212741	0.0156996
CNAG_03556	0.212676	0.392846
CNAG_04724	0.212566	0.0193532
CNAG_12913	0.212452	0.568698
CNAG_08029	0.212342	0.0989823
CNAG_06534	0.212204	0.03026
CNAG_03540	0.212121	0.383046
CNAG_02601	0.211664	0.414581
CNAG_04741	0.211604	0.128132
CNAG_04970	0.21115	0.418812
CNAG_05395	0.211114	0.0850259
CNAG_05964	0.210869	0.345196
CNAG_03381	0.210654	0.349223
CNAG_04244	0.210635	0.101486
CNAG_05931	0.210627	0.0139347
CNAG_01157	0.210567	0.0182336
CNAG_04272	0.210473	0.0370827
CNAG_00516	0.210394	0.428079
CNAG_03216	0.21038	0.0711102
CNAG_04787	0.210027	0.491681
CNAG_00020	0.209934	0.0823678
CNAG_05070	0.209009	0.574771
CNAG_05719	0.208707	0.557275
CNAG_04774	0.208555	0.0769313
CNAG_01452	0.20847	0.133998
CNAG_00272	0.208429	0.0606228
CNAG_01028	0.208314	0.280104
CNAG_06313	0.208197	0.112197
CNAG_01658	0.208162	0.0127505
CNAG_01380	0.207884	0.41609
CNAG_05972	0.20774	0.807699
CNAG_00650	0.207708	0.0578521
CNAG_03673	0.207437	0.0808014
CNAG_04081	0.20714	0.105171
CNAG_06152	0.207049	0.363318
CNAG_07873	0.206536	0.030431
CNAG_01134	0.206488	0.039022
CNAG_12622	0.205801	0.802795
CNAG_05236	0.20556	0.131788
CNAG_03026	0.205551	0.119162
CNAG_05370	0.205494	0.0344435
CNAG_02903	0.205448	0.0253718
CNAG_00983	0.205409	0.0999512
CNAG_02373	0.205214	0.236985
CNAG_04960	0.205172	0.279419
CNAG_02313	0.20511	0.336368
CNAG_02497	0.20508	0.562892
CNAG_00592	0.205023	0.192865
CNAG_00346	0.20483	0.184592
CNAG_04563	0.204228	0.103338
CNAG_07965	0.203851	0.109423
CNAG_06293	0.203793	0.21543
CNAG_04022	0.203704	0.0662176
CNAG_12985	0.203625	0.599345
CNAG_06017	0.203577	0.478372
CNAG_07432	0.203519	0.552745
CNAG_03404	0.203481	0.12609
CNAG_04587	0.203343	0.228484
CNAG_03605	0.203249	0.0292421
CNAG_07748	0.203149	0.338516
CNAG_06967	0.203077	0.0370093
CNAG_06552	0.202694	0.294736
CNAG_07975	0.202577	0.197144
CNAG_02764	0.20251	0.317066
CNAG_04814	0.20239	0.126441
CNAG_04825	0.202306	0.20673
CNAG_00928	0.201972	0.134703
CNAG_03692	0.201619	0.392456
CNAG_00921	0.20145	0.380154
CNAG_00757	0.201446	0.0654619
CNAG_04955	0.201398	0.161301
CNAG_04455	0.201264	0.175553
CNAG_05991	0.201246	0.461152
CNAG_12374	0.200849	0.769535
CNAG_06517	0.200742	0.286317
CNAG_13025	0.200522	0.70624
CNAG_00778	0.200451	0.147891
CNAG_01399	0.200239	0.0654645
CNAG_06944	0.200223	0.501239
CNAG_07361	0.200023	0.0397393
CNAG_07851	0.200021	0.0147039
CNAG_05003	0.199881	0.184769
CNAG_02962	0.199819	0.00622053
CNAG_06459	0.199695	0.291567
CNAG_00242	0.199655	0.798707
CNAG_01997	0.19963	0.489097
CNAG_06276	0.199621	0.0290193
CNAG_02181	0.199427	0.0507343
CNAG_03847	0.199237	0.283619
CNAG_02096	0.199201	0.332641
CNAG_05443	0.199145	0.429078
CNAG_00398	0.198867	0.109294
CNAG_05301	0.197583	0.201014
CNAG_04604	0.19756	0.411205
CNAG_06685	0.197437	0.00754449
CNAG_00782	0.197424	0.0640538
CNAG_05288	0.197377	0.274218
CNAG_01547	0.196793	0.0737301
CNAG_06516	0.19656	0.122373
CNAG_06155	0.196406	0.0177289
CNAG_02834	0.196388	0.33478
CNAG_06978	0.196326	0.333732
CNAG_05994	0.196177	0.363859
CNAG_03701	0.195656	0.420905
CNAG_02399	0.195357	0.00942341
CNAG_07674	0.195297	0.396256
CNAG_03612	0.195279	0.377267
CNAG_05200	0.194633	0.319049
CNAG_03244	0.1946	0.0390343
CNAG_05113	0.194306	0.291595
CNAG_06505	0.193962	0.0204853
CNAG_06266	0.193683	0.255443
CNAG_04066	0.19349	0.507121
CNAG_06066	0.193453	0.609683
CNAG_00713	0.19343	0.0976589
CNAG_03396	0.193389	0.0519247
CNAG_01728	0.1933	0.178727
CNAG_01461	0.193032	0.0246718
CNAG_06332	0.19276	0.171843
CNAG_02397	0.192545	0.345532
CNAG_02827	0.192114	0.137411
CNAG_03328	0.192113	0.0903067
CNAG_01635	0.192072	0.176151
CNAG_02592	0.191829	0.455175
CNAG_12191	0.191695	0.828893
CNAG_06502	0.191586	0.00454285
CNAG_05777	0.191454	0.139281
CNAG_00936	0.191442	0.153707
CNAG_04756	0.191339	0.522307
CNAG_06880	0.191202	0.137564
CNAG_02219	0.191197	0.23296
CNAG_05307	0.191162	0.0563077
CNAG_02394	0.190922	0.0668114
CNAG_07529	0.190769	0.0061987
CNAG_12554	0.190626	0.55439
CNAG_04040	0.190563	0.030649
CNAG_04807	0.189495	0.373778
CNAG_06695	0.18938	0.608943
CNAG_01063	0.189256	0.0961171
CNAG_05630	0.189239	0.1619
CNAG_04012	0.188877	0.240522
CNAG_07964	0.18885	0.0811074
CNAG_06427	0.188613	0.442052
CNAG_01670	0.18853	0.284549
CNAG_04351	0.1885	0.396606
CNAG_03361	0.188495	0.0727227
CNAG_07660	0.188483	0.105428
CNAG_04198	0.188352	0.101741
CNAG_01924	0.18809	0.257938
CNAG_02377	0.187988	0.0753949
CNAG_03618	0.187673	0.145502
CNAG_06792	0.187543	0.217536
CNAG_04417	0.186951	0.242825
CNAG_05299	0.186799	0.674299
CNAG_01962	0.186788	0.322451
CNAG_03728	0.186479	0.405344
CNAG_06483	0.186257	0.250715
CNAG_04442	0.186229	0.820002
CNAG_00529	0.186214	0.476909
CNAG_00264	0.186193	0.28875
CNAG_02974	0.186114	0.00528428
CNAG_07394	0.186075	0.815075
CNAG_04654	0.185972	0.0143348
CNAG_01777	0.185922	0.45381
CNAG_00878	0.18591	0.274607
CNAG_02664	0.185889	0.306246
CNAG_05394	0.185796	0.081515
CNAG_06001	0.185624	0.0781011
CNAG_03362	0.185623	0.0180592
CNAG_05891	0.185147	0.403419
CNAG_03325	0.185146	0.115706
CNAG_05784	0.184981	0.415786
CNAG_00154	0.18494	0.202514
CNAG_02755	0.184881	0.0256295
CNAG_05148	0.18486	0.00608138
CNAG_01868	0.184842	0.117925
CNAG_04907	0.184787	0.571308
CNAG_06569	0.184265	0.224932
CNAG_03380	0.184226	0.097521
CNAG_04956	0.184206	0.40842
CNAG_03609	0.184019	0.280552
CNAG_06384	0.184013	0.106551
CNAG_03138	0.183928	0.208462
CNAG_03982	0.183846	0.159774
CNAG_05873	0.183711	0.583372
CNAG_06028	0.183566	0.201227
CNAG_06984	0.183381	0.187473
CNAG_00248	0.183306	0.437573
CNAG_02906	0.183146	0.0212746
CNAG_04265	0.182608	0.27832
CNAG_04252	0.182462	0.0489175
CNAG_05773	0.182056	0.162498
CNAG_04765	0.181915	0.185238
CNAG_06450	0.181893	0.080912
CNAG_07443	0.181853	0.735685
CNAG_06825	0.181775	0.0346221
CNAG_02345	0.181646	0.262283
CNAG_03356	0.181327	0.043078
CNAG_02493	0.181196	0.476918
CNAG_07605	0.180873	0.0371854
CNAG_01116	0.180615	0.242459
CNAG_05404	0.180409	0.0912573
CNAG_00421	0.180288	0.158664
CNAG_13057	0.180118	0.612435
CNAG_08018	0.179861	0.207164
CNAG_04708	0.179815	0.0927931
CNAG_00139	0.179537	0.238561
CNAG_04869	0.178856	0.267913
CNAG_00185	0.178686	0.0529082
CNAG_00470	0.178626	0.190191
CNAG_12680	0.178621	0.705304
CNAG_06829	0.178523	0.0747213
CNAG_01443	0.178512	0.123768
CNAG_00006	0.178456	0.0202757
CNAG_02174	0.178453	0.20548
CNAG_00720	0.178449	0.0667676
CNAG_04064	0.178428	0.149515
CNAG_04692	0.1782	0.208784
CNAG_03996	0.178114	0.105731
CNAG_03410	0.177652	0.00544763
CNAG_12328	0.177559	0.697311
CNAG_01106	0.177433	0.0760079
CNAG_01916	0.177301	0.197157
CNAG_02554	0.177164	0.250887
CNAG_07982	0.177051	0.0388599
CNAG_07744	0.177013	0.0942905
CNAG_00186	0.176914	0.264613
CNAG_00175	0.176562	0.261186
CNAG_06680	0.176242	0.165386
CNAG_04488	0.176152	0.00516623
CNAG_06024	0.175985	0.063509
CNAG_13099	0.175732	0.611348
CNAG_02529	0.175612	0.11717
CNAG_02221	0.174983	0.128793
CNAG_00696	0.174853	0.542197
CNAG_03290	0.174668	0.104369
CNAG_07328	0.174647	0.262119
CNAG_06433	0.174523	0.318774
CNAG_06608	0.174406	0.0492946
CNAG_02468	0.174384	0.162049
CNAG_06355	0.174349	0.279117
CNAG_06657	0.173799	0.325468
CNAG_04816	0.173692	0.351467
CNAG_00118	0.173494	0.200365
CNAG_02763	0.173479	0.443729
CNAG_01347	0.173362	0.209534
CNAG_03187	0.173113	0.386336
CNAG_01921	0.172761	0.617348
CNAG_00062	0.17263	0.0636133
CNAG_06542	0.172581	0.0418407
CNAG_01825	0.172266	0.120902
CNAG_02892	0.172167	0.368993
CNAG_04600	0.171587	0.144274
CNAG_08004	0.17154	0.486443
CNAG_02871	0.171478	0.0449153
CNAG_07691	0.171465	0.636902
CNAG_02088	0.171406	0.0861004
CNAG_03442	0.171393	0.108052
CNAG_01422	0.171193	0.318286
CNAG_02606	0.171156	0.168636
CNAG_06482	0.171098	0.453842
CNAG_06403	0.171039	0.159408
CNAG_01761	0.170951	0.132231
CNAG_05248	0.170876	0.0440148
CNAG_07824	0.170875	0.246004
CNAG_01569	0.17063	0.297674
CNAG_02885	0.170547	0.13514
CNAG_05120	0.170519	0.247995
CNAG_02574	0.170505	0.155464
CNAG_02009	0.170479	0.12167
CNAG_01870	0.170448	0.0611219
CNAG_13127	0.170413	0.777558
CNAG_03202	0.170387	0.191121
CNAG_02207	0.170363	0.0551273
CNAG_00506	0.170095	0.107767
CNAG_05511	0.170043	0.0749815
CNAG_07414	0.170023	0.0858693
CNAG_07642	0.169965	0.519836
CNAG_00283	0.169952	0.256485
CNAG_12767	0.169819	0.510177
CNAG_00709	0.169633	0.0660711
CNAG_03503	0.169551	0.313189
CNAG_05031	0.169492	0.501463
CNAG_04595	0.169461	0.380417
CNAG_05342	0.169332	0.0759239
CNAG_05029	0.169245	0.107814
CNAG_05441	0.169123	0.427873
CNAG_02725	0.168926	0.0845075
CNAG_06100	0.168905	0.500441
CNAG_06401	0.168753	0.130186
CNAG_05142	0.168719	0.193292
CNAG_02467	0.168489	0.0916882
CNAG_06150	0.168152	0.0277847
CNAG_05182	0.167908	0.0914807
CNAG_05882	0.167854	0.140437
CNAG_01417	0.167397	0.618968
CNAG_06300	0.16723	0.48056
CNAG_01142	0.167227	0.309832
CNAG_04815	0.166914	0.125868
CNAG_01525	0.166853	0.673483
CNAG_01239	0.166826	0.306
CNAG_00036	0.166816	0.61725
CNAG_03689	0.166783	0.269066
CNAG_04566	0.166585	0.385395
CNAG_01531	0.166228	0.188256
CNAG_02223	0.166155	0.0753741
CNAG_07437	0.166126	0.127749
CNAG_07363	0.1661	0.0242441
CNAG_02579	0.166036	0.392163
CNAG_06819	0.165867	0.130298
CNAG_12741	0.165642	0.938528
CNAG_07372	0.165565	0.0793137
CNAG_06122	0.165471	0.0611477
[truncated: 5,536 more rows]

## Sheet: WTvsWTHU
GeneID	log2FoldChange	pvalue
CNAG_06504	8.9205	NA
CNAG_01542	6.28	0.000151926
CNAG_06817	6.14556	3.03457e-05
CNAG_04307	4.79131	0.00315992
CNAG_06556	4.42745	0.0018956
CNAG_06503	4.31772	0.00420749
CNAG_04758	4.00322	4.69694e-06
CNAG_05653	3.93685	6.20341e-05
CNAG_12477	3.67558	0.0777914
CNAG_12011	3.62163	0.180892
CNAG_12889	3.62019	7.8125e-06
CNAG_12204	3.54588	0.025818
CNAG_04454	3.49001	0.215184
CNAG_01061	3.45351	0.00102674
CNAG_01963	3.3753	0.00532654
CNAG_07990	3.32334	1.37533e-98
CNAG_04142	3.23389	2.30933e-11
CNAG_13070	3.06897	0.441077
CNAG_12262	3.04493	0.321497
CNAG_01464	2.95384	7.18786e-11
CNAG_07910	2.89004	0.0976568
CNAG_04548	2.87812	0.00970698
CNAG_04862	2.82195	0.000259949
CNAG_05079	2.81191	9.0503e-07
CNAG_04523	2.79265	2.7566e-05
CNAG_06913	2.76199	1.2251e-06
CNAG_12112	2.75561	0.491111
CNAG_12551	2.73083	0.154054
CNAG_06557	2.68749	0.0149207
CNAG_07448	2.67647	0.402284
CNAG_06938	2.67647	0.402284
CNAG_08021	2.67459	0.161265
CNAG_12778	2.67444	0.160714
CNAG_00904	2.66386	0.0288466
CNAG_12479	2.61502	0.0161817
CNAG_07592	2.60864	0.419268
CNAG_12167	2.57561	0.521148
CNAG_06372	2.57561	0.521148
CNAG_01594	2.54458	1.03821e-31
CNAG_13082	2.54429	0.0648227
CNAG_03716	2.52137	3.44384e-91
CNAG_04472	2.49336	0.010144
CNAG_06009	2.48655	0.047169
CNAG_06102	2.48055	0.46546
CNAG_12148	2.44271	0.154438
CNAG_12990	2.44237	0.132901
CNAG_01689	2.44207	0.0595688
CNAG_07653	2.43943	0.262018
CNAG_06204	2.42906	5.55885e-11
CNAG_12109	2.4258	0.197947
CNAG_04794	2.4155	3.27825e-19
CNAG_01118	2.41272	0.022425
CNAG_06371	2.41149	0.0103786
CNAG_12388	2.40844	0.549836
CNAG_04674	2.40844	0.549836
CNAG_06346	2.40442	3.21312e-07
CNAG_12369	2.391	0.0355974
CNAG_12653	2.3644	0.000106073
CNAG_12252	2.35397	0.559338
CNAG_13003	2.35397	0.559338
CNAG_12599	2.31759	0.3084
CNAG_07526	2.30602	0.323093
CNAG_05941	2.28887	0.332411
CNAG_05010	2.25549	0.315567
CNAG_12952	2.24002	0.0796049
CNAG_05913	2.22688	1.82271e-07
CNAG_12039	2.22129	0.528131
CNAG_12847	2.22129	0.528131
CNAG_12908	2.22129	0.528131
CNAG_12848	2.21783	0.253778
CNAG_06329	2.20688	0.000132938
CNAG_13052	2.19099	0.47848
CNAG_13147	2.17175	0.0278221
CNAG_12670	2.16272	0.0917106
CNAG_13062	2.15104	0.244997
CNAG_07695	2.13883	6.88877e-16
CNAG_02143	2.13076	NA
CNAG_12499	2.11704	0.00168931
CNAG_04103	2.10184	1.81898e-10
CNAG_04291	2.07764	0.372682
CNAG_08010	2.0667	0.156312
CNAG_04760	2.04272	0.0174783
CNAG_06815	2.02508	0.111506
CNAG_12318	2.01985	0.0323561
CNAG_04470	2.01366	0.00928493
CNAG_09011	1.99073	0.20308
CNAG_04632	1.99006	0.045701
CNAG_01108	1.98668	0.0279976
CNAG_07746	1.96384	1.54225e-12
CNAG_12955	1.96368	0.0150189
CNAG_07797	1.96158	0.000132236
CNAG_02561	1.92967	1.27474e-51
CNAG_07584	1.92907	0.200273
CNAG_04274	1.92545	0.316664
CNAG_04704	1.91462	0.0356189
CNAG_05114	1.91218	0.000869821
CNAG_12585	1.9111	0.0317834
CNAG_01489	1.90296	0.639285
CNAG_12966	1.90296	0.639285
CNAG_13044	1.90296	0.639285
CNAG_12542	1.90296	0.639285
CNAG_12651	1.90296	0.639285
CNAG_07792	1.90296	0.639285
CNAG_13093	1.89578	0.0940304
CNAG_04216	1.8687	0.338433
CNAG_00306	1.85469	1.26135e-23
CNAG_12177	1.8471	0.443738
CNAG_07742	1.84708	0.442244
CNAG_04618	1.84511	5.49282e-07
CNAG_03141	1.83596	0.000973211
CNAG_03909	1.8247	1.93634e-06
CNAG_12972	1.8243	0.560804
CNAG_13115	1.8243	0.560804
CNAG_12133	1.82133	0.30936
CNAG_00934	1.8204	0.0246623
CNAG_00162	1.80613	3.44725e-05
CNAG_12314	1.80316	0.000343714
CNAG_03644	1.7902	0.000508925
CNAG_07802	1.786	0.134992
CNAG_06694	1.77812	0.048369
CNAG_01004	1.77007	3.62669e-17
CNAG_12566	1.74299	0.0712646
CNAG_13069	1.73587	0.00612699
CNAG_04617	1.73512	1.09995e-05
CNAG_04982	1.7323	0.000716339
CNAG_02570	1.72784	0.474438
CNAG_06890	1.72623	0.00284963
CNAG_02540	1.71525	NA
CNAG_02300	1.71496	3.32884e-91
CNAG_03389	1.71155	2.66672e-23
CNAG_05357	1.70134	0.367318
CNAG_04186	1.69153	0.00166245
CNAG_02011	1.69139	0.000919935
CNAG_13090	1.68726	0.181728
CNAG_12820	1.68231	0.000458704
CNAG_03199	1.67648	0.0693734
CNAG_12236	1.6711	0.12446
CNAG_02361	1.67085	9.10426e-07
CNAG_02865	1.66817	0.206289
CNAG_00078	1.66219	1.71236e-05
CNAG_04015	1.66111	0.142642
CNAG_02603	1.65772	0.00136365
CNAG_12888	1.65404	0.021867
CNAG_05144	1.64538	3.26583e-17
CNAG_02944	1.64432	3.20704e-05
CNAG_04183	1.644	3.73569e-112
CNAG_02893	1.6394	NA
CNAG_05119	1.63749	0.00486636
CNAG_04947	1.6312	0.241778
CNAG_13150	1.62434	0.181651
CNAG_02919	1.61885	3.91195e-10
CNAG_04077	1.61519	0.000715026
CNAG_06052	1.61441	2.57788e-15
CNAG_06805	1.61098	0.00298023
CNAG_06096	1.60938	2.95724e-10
CNAG_12654	1.60104	0.00075451
CNAG_06776	1.59666	0.00255648
CNAG_04223	1.57909	0.0765247
CNAG_01681	1.57613	0.0283931
CNAG_07909	1.57207	1.87608e-09
CNAG_06205	1.56321	2.14385e-67
CNAG_13105	1.55872	0.0539811
CNAG_12105	1.55228	0.00861304
CNAG_00393	1.55039	6.84861e-10
CNAG_12543	1.54968	0.00458856
CNAG_12941	1.54095	0.0357227
CNAG_04185	1.51224	0.0632376
CNAG_07962	1.51091	3.29586e-07
CNAG_03772	1.50702	1.96892e-10
CNAG_13055	1.50259	0.231563
CNAG_00865	1.50011	0.430279
CNAG_05962	1.4968	5.61184e-10
CNAG_04230	1.49068	0.393414
CNAG_02818	1.48998	2.91036e-11
CNAG_06374	1.48804	0.097193
CNAG_06256	1.48698	0.506431
CNAG_02365	1.48388	0.0023918
CNAG_01947	1.47962	2.94124e-12
CNAG_01539	1.46629	8.99651e-15
CNAG_01070	1.46312	0.259912
CNAG_12474	1.45437	0.0449889
CNAG_04960	1.45366	1.30451e-07
CNAG_12949	1.45309	0.382731
CNAG_12300	1.45195	0.0817454
CNAG_05514	1.44812	0.00145314
CNAG_05885	1.43675	0.663605
CNAG_12931	1.43675	0.663605
CNAG_04869	1.42761	7.63796e-28
CNAG_12564	1.42655	0.0241227
CNAG_12351	1.42393	0.00014546
CNAG_12796	1.422	0.0881747
CNAG_03168	1.41705	1.82945e-12
CNAG_06598	1.41012	5.22651e-05
CNAG_04141	1.40941	4.99689e-20
CNAG_00886	1.40932	2.36684e-11
CNAG_00905	1.40675	0.00211182
CNAG_02028	1.40534	0.000174234
CNAG_02270	1.39764	2.40374e-05
CNAG_06331	1.39517	0.00209626
CNAG_12480	1.39164	0.243676
CNAG_06194	1.38786	0.346837
CNAG_04567	1.3855	0.0195303
CNAG_07816	1.38235	0.374735
CNAG_12017	1.37717	0.735536
CNAG_07331	1.37717	0.735536
CNAG_12040	1.37717	0.735536
CNAG_12126	1.37717	0.735536
CNAG_00981	1.37717	0.735536
CNAG_00885	1.37717	0.735536
CNAG_12254	1.37717	0.735536
CNAG_01714	1.37717	0.735536
CNAG_13011	1.37717	0.735536
CNAG_02314	1.37717	0.735536
CNAG_06523	1.37717	0.735536
CNAG_05928	1.37717	0.735536
CNAG_12716	1.37717	0.735536
CNAG_12718	1.37717	0.735536
CNAG_04109	1.37717	0.735536
CNAG_04931	1.37717	0.735536
CNAG_04773	1.37717	0.735536
CNAG_07874	1.37717	0.735536
CNAG_13175	1.37717	0.735536
CNAG_13184	1.37717	0.735536
CNAG_04276	1.37644	2.02958e-05
CNAG_06209	1.37155	0.0348748
CNAG_12149	1.37103	0.29071
CNAG_03719	1.36264	0.000562454
CNAG_01946	1.36176	4.22498e-09
CNAG_00418	1.35315	4.63637e-07
CNAG_12038	1.34068	0.742375
CNAG_01139	1.34068	0.742375
CNAG_12464	1.34068	0.742375
CNAG_06779	1.34068	0.742375
CNAG_12178	1.34068	0.742375
CNAG_07620	1.34068	0.742375
CNAG_12524	1.34068	0.742375
CNAG_02263	1.34068	0.742375
CNAG_10077	1.34068	0.742375
CNAG_05837	1.34068	0.742375
CNAG_12719	1.34068	0.742375
CNAG_12747	1.34068	0.742375
CNAG_12823	1.34068	0.742375
CNAG_04296	1.34068	0.742375
CNAG_04331	1.34068	0.742375
CNAG_12937	1.34068	0.742375
CNAG_06104	1.34068	0.742375
CNAG_06296	1.33912	0.431011
CNAG_12303	1.33718	0.431914
CNAG_06554	1.33676	0.0024395
CNAG_02924	1.33578	3.45671e-45
CNAG_04471	1.3336	0.0060211
CNAG_13127	1.32663	0.0455846
CNAG_06316	1.32539	1.44976e-28
CNAG_12323	1.32025	0.00907655
CNAG_00774	1.32009	1.18235e-09
CNAG_01055	1.31485	3.89261e-13
CNAG_01965	1.3111	3.92452e-08
CNAG_03524	1.3051	2.78179e-11
CNAG_08017	1.29769	0.468849
CNAG_12325	1.29529	0.120854
CNAG_03461	1.29508	4.58479e-08
CNAG_06777	1.29488	0.0040904
CNAG_06203	1.29355	0.00085737
CNAG_12294	1.29013	0.390906
CNAG_04345	1.28708	1.41064e-05
CNAG_05293	1.28086	1.12617e-07
CNAG_02043	1.28059	0.00678815
CNAG_13099	1.27793	0.000663185
CNAG_05660	1.27008	7.06034e-26
CNAG_05907	1.26324	4.15523e-06
CNAG_12046	1.25898	0.0109281
CNAG_07870	1.25164	0.628632
CNAG_12054	1.25147	0.626905
CNAG_12338	1.25147	0.626905
CNAG_00639	1.2505	0.0178753
CNAG_02184	1.24928	0.432283
CNAG_05699	1.24455	5.91388e-14
CNAG_03018	1.23901	5.57092e-10
CNAG_12783	1.23894	0.35387
CNAG_07877	1.2381	0.434079
CNAG_12002	1.23024	0.088283
CNAG_02752	1.22992	0.00135628
CNAG_03346	1.22545	0.000917141
CNAG_05759	1.21785	1.20511e-12
CNAG_12571	1.21693	0.00256935
CNAG_12013	1.21668	0.238732
CNAG_06832	1.21379	3.89978e-06
CNAG_01567	1.21262	0.0278712
CNAG_05356	1.21241	0.00367714
CNAG_02336	1.20981	0.0059817
CNAG_02484	1.20836	0.00239206
CNAG_07902	1.20783	0.0156319
CNAG_06391	1.20644	4.25685e-08
CNAG_02508	1.2049	NA
CNAG_02849	1.19771	0.431192
CNAG_06706	1.19665	1.51308e-07
CNAG_12727	1.19462	0.567789
CNAG_07643	1.19417	0.612713
CNAG_03983	1.19385	0.000752368
CNAG_07736	1.19355	0.0313204
CNAG_12610	1.1911	0.647267
CNAG_12807	1.1911	0.647267
CNAG_06404	1.18759	0.00284575
CNAG_02010	1.18152	0.00277847
CNAG_01498	1.17899	2.13657e-08
CNAG_00141	1.17432	3.36567e-14
CNAG_07847	1.17323	0.258469
CNAG_09001	1.17251	0.255708
CNAG_12152	1.17122	0.352792
CNAG_07808	1.16978	0.0134807
CNAG_07525	1.16874	0.560915
CNAG_06051	1.16427	2.40781e-48
CNAG_12705	1.16327	0.413948
CNAG_04209	1.16104	1.28463e-06
CNAG_05523	1.15836	0.0875452
CNAG_02718	1.15569	9.80315e-15
CNAG_06225	1.15505	0.345069
CNAG_00828	1.15452	0.00165917
CNAG_12365	1.15384	0.550727
CNAG_00462	1.15356	6.33584e-07
CNAG_03386	1.14845	0.11922
CNAG_06188	1.1473	0.00269527
CNAG_12271	1.13775	0.00164931
CNAG_06370	1.13192	0.00848602
CNAG_03454	1.13125	0.00906135
CNAG_05929	1.1293	0.00118382
CNAG_01890	1.12726	3.81569e-11
CNAG_03140	1.12412	2.41248e-07
CNAG_09010	1.12374	0.0470471
CNAG_12337	1.11909	0.0532748
CNAG_12505	1.11286	0.0664775
CNAG_05046	1.11068	0.0744381
CNAG_13136	1.1091	0.338012
CNAG_02099	1.10853	6.63496e-14
CNAG_12861	1.10701	0.307914
CNAG_04621	1.10176	8.81278e-06
CNAG_04793	1.09966	0.00749655
CNAG_12739	1.09914	0.0921324
CNAG_12044	1.09767	0.0033122
CNAG_06818	1.09731	0.000218166
CNAG_02478	1.09684	3.71219e-14
CNAG_06259	1.09537	0.000668259
CNAG_07405	1.09037	0.00127049
CNAG_05112	1.08875	0.00175365
CNAG_13203	1.08754	0.0830914
CNAG_12522	1.078	0.158284
CNAG_05064	1.07604	0.044142
CNAG_13154	1.07567	0.292142
CNAG_07633	1.07423	0.000460886
CNAG_12692	1.07391	0.0306378
CNAG_00791	1.07356	0.00787699
CNAG_06294	1.07291	0.248426
CNAG_06816	1.07092	0.129841
CNAG_06186	1.07078	0.00353794
CNAG_12407	1.06955	2.45391e-07
CNAG_06690	1.06837	3.72632e-10
CNAG_12769	1.06726	0.264985
CNAG_12877	1.06454	0.555769
CNAG_05070	1.06294	0.000233528
CNAG_12870	1.0601	0.0101792
CNAG_02537	1.05952	0.537835
CNAG_03400	1.05931	0.179078
CNAG_12943	1.05853	0.261428
CNAG_00654	1.05812	0.0730879
CNAG_12643	1.05611	0.422405
CNAG_04711	1.05422	0.0505823
CNAG_00164	1.04913	0.0001852
CNAG_12298	1.04803	0.00150829
CNAG_12671	1.04322	0.2815
CNAG_06731	1.04304	0.43107
CNAG_03740	1.04173	0.00359813
CNAG_02090	1.0391	3.7374e-22
CNAG_01761	1.03858	9.18702e-16
CNAG_01072	1.03625	0.0702117
CNAG_05637	1.03554	1.86714e-08
CNAG_12151	1.03494	0.31523
CNAG_12409	1.03481	0.0458073
CNAG_12518	1.03454	0.0108844
CNAG_01627	1.03379	2.0093e-09
CNAG_05305	1.02875	0.243784
CNAG_12258	1.02599	0.0245152
CNAG_12033	1.01927	0.186299
CNAG_00896	1.01911	8.83269e-05
CNAG_01603	1.01548	0.00238858
CNAG_13170	1.01547	0.610976
CNAG_05330	1.01369	0.149032
CNAG_12909	1.00861	0.0431793
CNAG_06583	1.00692	0.000292006
CNAG_03266	1.0067	6.69077e-07
CNAG_13071	1.0067	0.290784
CNAG_00068	1.00545	3.82239e-06
CNAG_12998	1.00514	0.673975
CNAG_07722	1.00099	0.468584
CNAG_12630	1.00069	0.671496
CNAG_04689	0.999049	0.00133354
CNAG_12347	0.995836	0.323903
CNAG_07798	0.995748	0.0592416
CNAG_07756	0.994527	1.24769e-11
CNAG_02039	0.994307	0.563463
CNAG_13120	0.993508	0.000373623
CNAG_05340	0.993308	1.99885e-11
CNAG_04310	0.992836	0.0510852
CNAG_12905	0.991805	0.00104289
CNAG_00745	0.98997	0.00019899
CNAG_02100	0.98226	2.64609e-13
CNAG_06833	0.982258	0.107369
CNAG_12533	0.975941	0.646716
CNAG_12074	0.973099	0.0164515
CNAG_05785	0.971069	0.680059
CNAG_05683	0.96257	0.469605
CNAG_12959	0.962427	0.0205761
CNAG_02521	0.962066	0.687457
CNAG_03128	0.959953	0.00371046
CNAG_05387	0.959432	0.0238827
CNAG_03532	0.959231	0.163187
CNAG_06055	0.955917	0.000112062
CNAG_05154	0.955857	4.53499e-06
CNAG_06568	0.954617	6.12452e-18
CNAG_07505	0.953055	0.130132
CNAG_03313	0.952593	0.000275529
CNAG_00699	0.952558	0.000727865
CNAG_03082	0.95234	0.78647
CNAG_12904	0.95234	0.78647
CNAG_03415	0.947794	3.72868e-05
CNAG_07432	0.946039	0.0115286
CNAG_04215	0.945911	0.000928446
CNAG_01231	0.945853	7.82451e-09
CNAG_12469	0.945225	0.464648
CNAG_00442	0.94504	2.9003e-08
CNAG_12048	0.943569	0.110207
CNAG_00079	0.94049	0.00320263
CNAG_12544	0.938934	0.199541
CNAG_04687	0.93816	2.42466e-15
CNAG_06348	0.933898	0.00125696
CNAG_00236	0.933562	9.91488e-07
CNAG_05643	0.932284	6.20624e-05
CNAG_06629	0.931042	0.0399058
CNAG_00532	0.930236	0.000116514
CNAG_12392	0.930042	0.0232621
CNAG_00235	0.927835	0.000507485
CNAG_12558	0.927717	0.000197579
CNAG_01512	0.926893	5.46501e-11
CNAG_01073	0.920891	0.0371
CNAG_12448	0.920767	0.0230258
CNAG_12053	0.920429	0.275871
CNAG_12751	0.920407	0.258286
CNAG_00859	0.92014	0.0703908
CNAG_12429	0.918696	0.00400672
CNAG_03139	0.91594	5.2272e-09
CNAG_01907	0.915737	1.91948e-13
CNAG_06786	0.910962	0.0464408
CNAG_12406	0.910706	0.00301307
CNAG_01047	0.908457	0.18296
CNAG_12413	0.907586	0.169638
CNAG_00061	0.906612	1.21051e-28
CNAG_03037	0.904576	1.1403e-05
CNAG_05540	0.902935	0.00184808
CNAG_07931	0.902872	0.163569
CNAG_01945	0.900149	0.00283738
CNAG_02418	0.899733	0.0452607
CNAG_12025	0.898711	0.487727
CNAG_12985	0.896877	0.0181998
CNAG_08008	0.896242	0.000235228
CNAG_12313	0.892949	0.44689
CNAG_00123	0.892151	0.0257011
CNAG_02527	0.891617	1.0144e-07
CNAG_03744	0.890776	0.269114
CNAG_13014	0.889585	0.248282
CNAG_05415	0.887589	2.91661e-05
CNAG_07412	0.886965	0.0782245
CNAG_02553	0.885745	1.94987e-06
CNAG_12085	0.88432	0.634442
CNAG_02060	0.882873	0.000741931
CNAG_04601	0.882479	4.33702e-28
CNAG_01609	0.882333	0.0138602
CNAG_05122	0.881521	0.00361382
CNAG_04508	0.879729	0.0104119
CNAG_04347	0.878074	0.0523494
CNAG_00867	0.876512	0.037057
CNAG_06484	0.872675	0.0699411
CNAG_06666	0.872576	0.00611456
CNAG_05290	0.871831	0.303394
CNAG_05140	0.871784	2.48666e-07
CNAG_01565	0.86899	1.31329e-18
CNAG_07577	0.868901	0.544342
CNAG_07589	0.865892	0.0701553
CNAG_12565	0.865352	0.236459
CNAG_07642	0.864771	0.00237202
CNAG_07982	0.861592	1.75641e-20
CNAG_12349	0.859704	0.376632
CNAG_01137	0.858871	6.87586e-12
CNAG_05092	0.852762	0.442069
CNAG_05657	0.852341	5.87758e-08
CNAG_02344	0.850293	0.105732
CNAG_05375	0.850254	2.23498e-07
CNAG_00247	0.847157	0.33224
CNAG_03426	0.845304	8.28367e-07
CNAG_12927	0.844191	0.140504
CNAG_06849	0.843913	0.0468316
CNAG_13060	0.843873	0.151503
CNAG_06917	0.843745	5.21203e-14
CNAG_02870	0.840408	3.07067e-05
CNAG_12765	0.838024	0.380576
CNAG_09004	0.837257	0.066019
CNAG_04006	0.836218	0.122117
CNAG_07486	0.835771	0.00614953
CNAG_06621	0.831586	2.6411e-17
CNAG_06876	0.830704	0.0251784
CNAG_02417	0.830416	0.470872
CNAG_04245	0.829514	8.37413e-23
CNAG_01077	0.828304	0.516397
CNAG_12530	0.826512	0.0746515
CNAG_06073	0.825311	0.0728711
CNAG_12917	0.824309	0.407144
CNAG_06349	0.82377	0.00481927
CNAG_05432	0.822287	0.0810589
CNAG_01074	0.821648	0.0281546
CNAG_02202	0.82078	0.000473469
CNAG_01119	0.820757	0.0338004
CNAG_03812	0.82023	0.0662203
CNAG_05334	0.81962	0.322057
CNAG_13107	0.819382	0.323886
CNAG_12184	0.818482	0.334017
CNAG_12281	0.818454	0.19452
CNAG_12834	0.818155	0.56367
CNAG_07961	0.817238	0.0608524
CNAG_12968	0.817154	0.205836
CNAG_00161	0.816942	0.00977022
CNAG_00275	0.815608	0.311945
CNAG_12520	0.814849	0.267207
CNAG_05229	0.813375	0.00107583
CNAG_05914	0.812687	0.015145
CNAG_02036	0.811875	0.280593
CNAG_05664	0.810934	0.00962288
CNAG_07436	0.81011	0.0214624
CNAG_05003	0.809116	1.15303e-07
CNAG_12201	0.809069	0.0412008
CNAG_03051	0.806871	1.7014e-05
CNAG_04901	0.806366	0.0103579
CNAG_00700	0.806267	3.10888e-09
CNAG_01981	0.806001	0.0311764
CNAG_00192	0.804089	0.000185598
CNAG_06133	0.802586	0.398473
CNAG_01044	0.800169	0.0001532
CNAG_01776	0.799387	0.0127347
CNAG_03920	0.79868	3.68561e-07
CNAG_01239	0.798131	2.31715e-06
CNAG_12950	0.796936	0.27466
CNAG_06747	0.796569	1.44919e-10
CNAG_05670	0.796008	0.689728
CNAG_06669	0.794702	0.0150302
CNAG_09006	0.792775	0.00309135
CNAG_07796	0.79156	0.0560893
CNAG_01983	0.78949	7.85675e-16
CNAG_04330	0.787791	0.0541277
CNAG_06751	0.787522	6.84203e-08
CNAG_06923	0.787348	0.0312563
CNAG_01725	0.784225	0.00184798
CNAG_12416	0.781775	0.0990833
CNAG_01076	0.781427	0.0869877
CNAG_03407	0.780257	0.0110795
CNAG_04096	0.780159	0.0343784
CNAG_07461	0.779675	0.574882
CNAG_06271	0.779141	0.0232459
CNAG_07947	0.778764	0.0136824
CNAG_12374	0.778275	0.226211
CNAG_04690	0.775816	0.00267415
CNAG_02323	0.775041	9.81499e-30
CNAG_12623	0.772202	0.130616
CNAG_02053	0.772085	0.473265
CNAG_12993	0.771189	0.0240414
CNAG_07445	0.768795	1.8786e-22
CNAG_12637	0.766211	0.333821
CNAG_12317	0.765974	0.631184
CNAG_05911	0.765284	0.054492
CNAG_05916	0.765215	0.611098
CNAG_03912	0.764786	0.00573963
CNAG_03061	0.764315	2.95769e-09
CNAG_12798	0.763845	0.0188809
CNAG_07391	0.76359	0.00879922
CNAG_04865	0.763522	0.090413
CNAG_13122	0.763383	0.23502
CNAG_00110	0.757593	1.77786e-08
CNAG_04038	0.756251	7.62117e-06
CNAG_12328	0.755469	0.15734
CNAG_01644	0.755049	2.53335e-19
CNAG_01865	0.752766	2.30639e-08
CNAG_03960	0.750662	0.0068
CNAG_03327	0.749825	0.104426
CNAG_13197	0.749175	0.240791
CNAG_13152	0.748889	0.239142
CNAG_02429	0.748845	0.0301644
CNAG_00172	0.748065	5.32914e-09
CNAG_04227	0.746999	1.91784e-20
CNAG_05289	0.746769	0.0178334
CNAG_04946	0.745644	0.0403358
CNAG_09005	0.745048	0.0991729
CNAG_13035	0.73971	0.115414
CNAG_04770	0.738913	0.00517887
CNAG_05061	0.738587	0.556272
CNAG_05059	0.73726	1.44207e-10
CNAG_02322	0.736809	5.79853e-05
CNAG_12272	0.736229	0.566756
CNAG_12819	0.734718	0.3207
CNAG_09012	0.73426	0.0259702
CNAG_12005	0.732608	0.303588
CNAG_00992	0.731908	0.0570999
CNAG_07799	0.730512	0.0334238
CNAG_06640	0.728922	2.29169e-05
CNAG_12824	0.728913	0.271797
CNAG_01577	0.727728	0.00475566
CNAG_07443	0.727218	0.293917
CNAG_12866	0.726231	0.239975
CNAG_02102	0.725957	0.0304403
CNAG_09000	0.723193	0.0415302
CNAG_06746	0.722813	1.32356e-10
CNAG_12001	0.722606	0.0866096
CNAG_04100	0.720762	0.00020322
CNAG_03211	0.720239	0.0895547
CNAG_04640	0.720046	1.02953e-07
CNAG_03592	0.718892	2.49885e-15
CNAG_00797	0.71801	1.53553e-16
CNAG_12636	0.717618	0.524499
CNAG_12332	0.71747	0.152434
CNAG_12618	0.715396	0.116896
CNAG_12462	0.715347	0.229799
CNAG_03436	0.715039	0.107622
CNAG_00376	0.714737	0.178392
CNAG_07698	0.713481	0.319549
CNAG_02722	0.710598	0.153805
CNAG_06517	0.709515	0.000125455
CNAG_05496	0.707445	0.125424
CNAG_06534	0.707128	6.47908e-17
CNAG_02796	0.706292	0.037062
CNAG_00409	0.706094	8.36331e-09
CNAG_03922	0.704499	0.000562224
CNAG_03060	0.70416	0.00076865
CNAG_13126	0.703831	0.360512
CNAG_02925	0.703243	0.00343738
CNAG_05190	0.703025	2.5337e-13
CNAG_13016	0.701841	0.119702
CNAG_12761	0.701572	0.012222
CNAG_12538	0.701301	0.17819
CNAG_12034	0.698957	0.218619
CNAG_01354	0.698549	0.0487624
CNAG_04951	0.698232	0.333735
CNAG_05015	0.696546	0.0446297
CNAG_03136	0.69405	3.27607e-06
CNAG_06162	0.692986	2.89774e-05
CNAG_12097	0.692767	0.0674546
CNAG_05831	0.691659	2.88591e-05
CNAG_12811	0.691087	0.162423
CNAG_04080	0.690135	0.0119436
CNAG_12402	0.689676	0.456292
CNAG_12408	0.688464	0.452616
CNAG_02707	0.687715	0.250743
CNAG_12994	0.686833	0.000607183
CNAG_01538	0.685911	0.00551741
CNAG_02413	0.685807	3.00295e-17
CNAG_12239	0.685694	0.335546
CNAG_02850	0.685476	2.86122e-14
CNAG_12200	0.685388	0.0763904
CNAG_03421	0.685064	0.0232451
CNAG_07404	0.684087	0.0895446
CNAG_01977	0.682244	0.309057
CNAG_04467	0.681963	0.000294275
CNAG_06400	0.680684	7.15813e-36
CNAG_00909	0.6803	0.00106113
CNAG_04658	0.676701	0.052181
CNAG_12945	0.676345	0.45634
CNAG_07851	0.676195	1.36662e-19
CNAG_05266	0.674273	0.00189736
CNAG_04363	0.673648	0.194637
CNAG_07660	0.673635	1.73257e-09
CNAG_05449	0.672739	0.000159611
CNAG_01497	0.672299	0.00253882
CNAG_02721	0.672021	2.01065e-13
CNAG_00627	0.671663	0.107218
CNAG_05180	0.671306	0.0915382
CNAG_02777	0.668864	0.00383915
CNAG_12605	0.668777	0.519111
CNAG_00023	0.667446	0.00684362
CNAG_03420	0.664658	0.0189891
CNAG_03845	0.664136	0.0105662
CNAG_13043	0.663217	0.00153992
CNAG_01040	0.662561	0.00527531
CNAG_06908	0.662148	0.0335929
CNAG_03050	0.662049	0.0851042
CNAG_01674	0.662009	0.0195313
CNAG_07459	0.661925	0.00844432
CNAG_06877	0.661443	0.221952
CNAG_03509	0.66129	1.51332e-08
CNAG_12452	0.661027	0.0328364
CNAG_02705	0.660804	0.057422
CNAG_13053	0.659542	0.203431
CNAG_06739	0.658809	5.03529e-23
CNAG_05147	0.657932	0.185821
CNAG_04139	0.657924	0.191586
CNAG_08020	0.657921	2.82478e-05
CNAG_02686	0.657161	0.045538
CNAG_12821	0.656793	0.0266487
CNAG_02175	0.656769	0.022131
CNAG_04623	0.655411	0.0675008
CNAG_12354	0.655367	0.658597
CNAG_12843	0.654383	0.345666
CNAG_01989	0.653342	0.0334361
CNAG_12869	0.64991	0.000811944
CNAG_03902	0.649884	6.64165e-11
CNAG_05981	0.649355	0.00239545
CNAG_06875	0.648806	0.0068758
CNAG_07685	0.648645	0.0635186
CNAG_06189	0.647849	0.152803
CNAG_07872	0.646098	0.253345
CNAG_06628	0.645688	2.4723e-08
CNAG_05037	0.644196	0.454741
CNAG_13017	0.643389	0.39544
CNAG_07444	0.64274	0.0191271
CNAG_01541	0.640632	0.0174481
CNAG_12119	0.640627	0.0319948
CNAG_12537	0.639784	0.430587
CNAG_05130	0.63824	0.034399
CNAG_05528	0.637742	0.31798
CNAG_01075	0.637534	0.0940222
CNAG_07363	0.635878	5.28249e-16
CNAG_06539	0.635863	0.281485
CNAG_04597	0.6349	0.0101843
CNAG_04107	0.632483	0.0732359
CNAG_01120	0.631661	1.2639e-05
CNAG_07497	0.630646	0.0659413
CNAG_12418	0.629016	0.413068
CNAG_05968	0.628315	0.37661
CNAG_00063	0.628047	6.05612e-08
CNAG_01543	0.62762	0.0514408
CNAG_02465	0.626889	0.0116387
CNAG_05982	0.626707	0.00212755
CNAG_07493	0.626386	0.453995
CNAG_03239	0.625542	8.14475e-06
CNAG_00047	0.624936	0.0267374
CNAG_01879	0.624735	1.21396e-05
CNAG_07899	0.624596	0.429959
CNAG_04556	0.62141	0.182261
CNAG_03848	0.619904	0.0242806
CNAG_12715	0.619484	0.159052
CNAG_01337	0.6187	0.0025
CNAG_03664	0.618011	0.00178693
CNAG_06164	0.616717	0.00551116
CNAG_12132	0.616551	0.452115
CNAG_07876	0.615805	0.0108387
CNAG_04104	0.615559	0.041504
CNAG_12691	0.615415	0.563653
CNAG_12305	0.613411	0.606807
CNAG_06140	0.612725	1.23007e-08
CNAG_00760	0.612691	3.68233e-09
CNAG_07853	0.612205	0.377643
CNAG_01562	0.611606	0.000504229
CNAG_01971	0.611338	0.527771
CNAG_04346	0.609912	0.000609661
CNAG_12339	0.609449	0.0314184
CNAG_06695	0.609192	0.0991396
CNAG_05087	0.608672	0.113709
CNAG_12647	0.607272	0.240704
CNAG_01864	0.606091	1.11115e-07
CNAG_05752	0.605696	1.47227e-06
CNAG_12143	0.605671	0.535314
CNAG_12828	0.605671	0.219207
CNAG_06031	0.605223	0.111562
CNAG_01820	0.602907	3.46938e-22
CNAG_04504	0.602565	0.0746245
CNAG_05194	0.601859	2.56712e-14
CNAG_01487	0.601426	0.385931
CNAG_05582	0.601258	0.0479976
CNAG_05742	0.601063	0.000457617
CNAG_12214	0.600771	0.388543
CNAG_04246	0.60066	0.0157895
CNAG_00836	0.600344	0.0367443
CNAG_02479	0.600335	0.00116516
CNAG_07911	0.599755	0.0678144
CNAG_06105	0.599682	0.0280445
CNAG_06246	0.599658	9.44096e-19
CNAG_12626	0.599331	0.360967
CNAG_05899	0.598856	0.110342
CNAG_00529	0.59806	0.0204549
CNAG_02826	0.595798	0.0405786
CNAG_00622	0.594491	0.111865
CNAG_02389	0.59439	0.000826038
CNAG_02994	0.59342	2.99871e-05
CNAG_03997	0.593323	0.00246161
CNAG_07965	0.593202	2.6202e-09
CNAG_07357	0.593041	0.626806
CNAG_01769	0.592585	1.07327e-05
CNAG_03133	0.592548	0.129535
CNAG_00697	0.592303	4.15031e-11
CNAG_03720	0.591595	2.47939e-07
CNAG_01949	0.591295	0.0115154
CNAG_00707	0.59106	0.015874
CNAG_04515	0.590133	0.014333
CNAG_12032	0.58869	0.513683
CNAG_02079	0.586495	0.0104971
CNAG_02959	0.585916	0.000333139
CNAG_12387	0.585766	0.0966947
CNAG_12640	0.585762	0.53811
CNAG_02405	0.584149	0.0229452
CNAG_12424	0.582426	0.106048
CNAG_03561	0.581839	0.0291704
CNAG_05842	0.581369	0.000329045
CNAG_12191	0.581075	0.38813
CNAG_01529	0.580788	0.000893681
CNAG_06997	0.580518	0.680007
CNAG_01581	0.580146	0.00227471
CNAG_01841	0.578479	0.0720362
CNAG_01518	0.578322	0.176041
CNAG_06823	0.578259	0.345416
CNAG_12059	0.578244	0.00946145
CNAG_07782	0.578133	0.0147497
CNAG_00930	0.578004	0.00794016
CNAG_04673	0.577929	0.0809617
CNAG_04785	0.577538	7.31129e-07
CNAG_05480	0.577123	1.70164e-12
CNAG_06674	0.576737	1.73014e-05
CNAG_02132	0.57662	0.0727746
CNAG_12367	0.575842	0.081521
CNAG_01535	0.572179	3.06403e-05
CNAG_07527	0.571929	0.356978
CNAG_02061	0.571684	0.000186134
CNAG_07490	0.571095	0.214184
CNAG_00457	0.570736	0.00879974
CNAG_06904	0.570521	0.0280563
CNAG_03215	0.570114	0.000934825
CNAG_01069	0.569924	0.0108399
CNAG_06463	0.569798	0.187984
CNAG_09009	0.569479	0.0667536
CNAG_04888	0.569344	0.0367802
CNAG_13204	0.569168	0.068693
CNAG_12776	0.568214	0.00142287
CNAG_03002	0.567445	0.616069
CNAG_07307	0.567342	0.123575
CNAG_09008	0.5666	0.135371
CNAG_09002	0.56643	0.117977
CNAG_12372	0.566318	0.0310816
CNAG_04717	0.566041	0.180708
CNAG_06963	0.565957	0.00645447
CNAG_12411	0.565521	0.789469
CNAG_03480	0.565426	0.0021451
CNAG_01023	0.564003	2.71475e-06
CNAG_03713	0.56321	0.0475891
CNAG_07845	0.562836	0.245715
CNAG_04189	0.562775	7.20735e-07
CNAG_02321	0.562548	0.47063
CNAG_00460	0.559097	4.56732e-08
CNAG_02304	0.558738	0.810928
CNAG_01648	0.558621	3.15248e-07
CNAG_05238	0.558287	0.115698
CNAG_02825	0.557827	0.0436258
CNAG_04404	0.557489	0.043427
CNAG_12100	0.557482	0.273695
CNAG_12342	0.557388	0.32423
CNAG_02420	0.557373	0.238493
CNAG_01180	0.557154	0.00698291
CNAG_05863	0.557078	0.000759485
CNAG_00727	0.555843	0.0528497
CNAG_00445	0.555564	2.53685e-05
CNAG_03455	0.555494	0.105646
CNAG_03588	0.554651	0.0987423
CNAG_01827	0.553541	0.01563
CNAG_04325	0.552736	0.0590126
CNAG_12615	0.552709	0.0575053
CNAG_02005	0.552254	0.358592
CNAG_05870	0.551936	0.0473615
CNAG_12320	0.551728	0.199305
CNAG_02664	0.550959	0.00245498
CNAG_02719	0.547682	0.107718
CNAG_01997	0.54697	0.048083
CNAG_05331	0.54606	0.287403
CNAG_02866	0.545453	0.000887535
CNAG_12720	0.539972	0.1909
CNAG_06489	0.53975	2.48663e-09
CNAG_13196	0.539483	0.220975
CNAG_02851	0.538248	0.523825
CNAG_05398	0.538248	0.036263
CNAG_03340	0.53771	0.087915
CNAG_06668	0.537476	0.0420482
CNAG_12862	0.536908	0.155574
CNAG_03545	0.536193	0.000484792
CNAG_04324	0.536192	4.00159e-05
CNAG_00414	0.535214	0.0805128
CNAG_13123	0.534563	0.258492
CNAG_00878	0.534495	0.00698053
CNAG_07676	0.533887	0.0260159
CNAG_00121	0.532788	2.71277e-07
CNAG_12660	0.532731	0.00564237
CNAG_03733	0.532303	0.123438
CNAG_04890	0.531611	0.49323
CNAG_02376	0.531527	2.29244e-08
CNAG_03295	0.531291	8.79383e-08
CNAG_05599	0.53116	0.0393755
CNAG_00559	0.530666	0.0795574
CNAG_02464	0.530434	0.00221502
CNAG_03559	0.529176	0.0135884
CNAG_13135	0.528154	0.618603
CNAG_02131	0.528152	0.000551016
CNAG_00143	0.527713	0.0633755
CNAG_02968	0.527422	0.12787
CNAG_01150	0.526858	1.38666e-14
CNAG_00501	0.526295	0.011255
CNAG_02814	0.52576	0.0101986
CNAG_02446	0.524971	0.000952474
CNAG_13141	0.524618	0.0386517
CNAG_12568	0.523472	0.0682372
CNAG_04576	0.523296	0.00263786
CNAG_02903	0.52328	1.1998e-08
CNAG_00193	0.523147	0.000222914
CNAG_07456	0.522978	0.0986879
CNAG_03004	0.522698	0.0101517
CNAG_13036	0.522294	0.652393
CNAG_01592	0.521742	0.000640018
CNAG_03181	0.5215	0.216738
CNAG_02724	0.521496	0.00551825
CNAG_12696	0.521472	0.483238
CNAG_12748	0.520713	0.0265376
CNAG_12016	0.520136	0.0293553
CNAG_00237	0.51826	0.00406352
CNAG_12428	0.518252	0.151941
CNAG_12094	0.518092	0.210611
CNAG_06516	0.517923	7.42715e-05
CNAG_06440	0.517656	1.16997e-05
CNAG_05071	0.51753	0.00454994
CNAG_05548	0.516478	0.0178509
CNAG_03453	0.516289	2.74367e-05
CNAG_03186	0.516141	1.39124e-07
CNAG_03518	0.515788	0.370233
CNAG_05338	0.515343	0.028088
CNAG_07836	0.515287	0.305495
CNAG_00450	0.513014	0.0898291
CNAG_12503	0.512415	0.640948
CNAG_04168	0.512121	1.54061e-06
CNAG_03784	0.511315	0.457372
CNAG_12218	0.510856	0.57501
CNAG_07858	0.51005	0.576864
CNAG_12486	0.509349	0.101337
CNAG_12734	0.507399	0.451115
CNAG_06026	0.507276	0.112047
CNAG_01293	0.5072	0.00343794
CNAG_04162	0.50595	0.0783706
CNAG_12611	0.505483	0.328271
CNAG_01645	0.505246	0.162441
CNAG_13100	0.504408	0.222906
CNAG_02288	0.504098	0.0332863
CNAG_00018	0.503248	4.0107e-08
CNAG_12740	0.502866	0.0029921
CNAG_04886	0.502423	0.0684245
CNAG_04498	0.502161	7.80123e-09
CNAG_02497	0.500954	0.176714
CNAG_01089	0.499819	9.77465e-10
CNAG_12800	0.498517	0.139106
CNAG_12103	0.498213	0.737587
CNAG_06999	0.497682	0.00326628
CNAG_03011	0.497434	0.207174
CNAG_07596	0.496901	0.263292
CNAG_03184	0.495232	2.3934e-05
CNAG_00397	0.495021	0.0172476
CNAG_03936	0.494887	0.00131601
CNAG_05042	0.494725	0.00148721
CNAG_05623	0.494719	0.0307581
CNAG_01086	0.494446	0.116626
CNAG_04749	0.494168	2.4718e-08
CNAG_12285	0.49366	0.0229904
CNAG_03404	0.493078	0.000269769
CNAG_03484	0.492842	1.87981e-06
CNAG_06813	0.492445	5.80556e-07
CNAG_03225	0.491979	1.14713e-10
CNAG_05303	0.491873	0.112036
CNAG_04206	0.491864	0.138218
CNAG_13095	0.491563	0.0650753
CNAG_07823	0.491417	0.155525
CNAG_06921	0.490014	4.90234e-05
CNAG_01964	0.488871	0.108111
CNAG_02226	0.488717	0.219238
CNAG_02363	0.488711	0.00325562
CNAG_12681	0.488261	0.59583
CNAG_07745	0.488251	0.285411
CNAG_01467	0.487335	0.000357568
CNAG_00747	0.48693	2.7165e-08
CNAG_05300	0.486839	0.317742
CNAG_01874	0.486633	1.0317e-05
CNAG_04148	0.486277	9.94842e-05
CNAG_12830	0.486072	0.21327
CNAG_05220	0.484576	0.0187059
CNAG_13023	0.483726	0.440545
CNAG_06966	0.483676	0.197198
CNAG_12245	0.483657	0.757796
CNAG_01244	0.483361	0.513608
CNAG_07373	0.483126	1.66704e-07
CNAG_13106	0.482859	0.266929
CNAG_05060	0.482549	0.000359513
CNAG_06723	0.481916	3.6906e-05
CNAG_07393	0.481576	0.101931
CNAG_12792	0.481049	0.330139
CNAG_03655	0.480836	1.15917e-05
CNAG_05704	0.480673	5.79747e-05
CNAG_01952	0.480096	0.186799
CNAG_01759	0.478819	0.0734795
CNAG_04764	0.478329	0.000153675
CNAG_04093	0.477697	0.348416
CNAG_12878	0.47754	0.253473
CNAG_04800	0.477368	0.0568929
CNAG_06381	0.476771	8.3657e-06
CNAG_12710	0.476166	0.552834
CNAG_13006	0.475896	0.0253234
CNAG_02027	0.475404	0.0662095
CNAG_05262	0.475347	0.00771836
CNAG_06087	0.47472	2.25065e-07
CNAG_01011	0.474312	0.000729449
CNAG_02057	0.474295	0.0133464
CNAG_01369	0.473784	0.00766413
CNAG_03084	0.473052	0.411601
CNAG_00735	0.47305	0.574266
CNAG_04727	0.472086	0.263191
CNAG_01078	0.471722	0.267489
CNAG_06401	0.471283	2.95262e-06
CNAG_02023	0.471175	0.0672129
CNAG_03292	0.470638	0.350164
CNAG_00540	0.470196	0.317839
CNAG_06601	0.469433	0.000384873
CNAG_01604	0.468886	0.107125
CNAG_12506	0.468741	0.149942
CNAG_04974	0.467855	0.110762
CNAG_02604	0.467529	0.0928927
CNAG_00030	0.46586	0.258853
CNAG_12203	0.465573	0.319534
CNAG_06347	0.46442	0.0381162
CNAG_13097	0.463634	0.246561
CNAG_06008	0.463515	0.0695788
CNAG_02565	0.462337	0.0136523
CNAG_06012	0.46217	1.05009e-06
CNAG_13026	0.461847	0.720458
CNAG_04495	0.461279	0.150082
CNAG_03333	0.461049	0.0153723
CNAG_02788	0.460424	0.0147443
CNAG_07561	0.460123	4.24989e-10
CNAG_00268	0.45963	0.252727
CNAG_06836	0.459331	0.19147
CNAG_00649	0.458034	0.153385
CNAG_08026	0.45799	0.11396
CNAG_06807	0.457916	0.032752
CNAG_06485	0.457786	0.198422
CNAG_06112	0.457526	0.0195828
CNAG_02056	0.457458	0.110434
CNAG_07842	0.455272	0.0705499
CNAG_02812	0.454903	0.100047
CNAG_13033	0.453793	0.436183
CNAG_07944	0.452579	0.0355993
CNAG_12818	0.452516	0.559648
CNAG_04731	0.452148	0.00980987
CNAG_02899	0.452147	0.317175
CNAG_13083	0.451964	0.185912
CNAG_00454	0.451553	0.305449
CNAG_12403	0.451365	0.561427
CNAG_00289	0.451189	0.000116688
CNAG_06944	0.449829	0.140491
CNAG_04099	0.449777	6.11821e-08
CNAG_06191	0.449546	0.000175458
CNAG_03916	0.449381	2.6665e-06
CNAG_00811	0.449317	0.161974
CNAG_01566	0.449283	0.00190221
CNAG_12459	0.448812	0.0967769
CNAG_00837	0.448694	0.0187044
CNAG_00728	0.448037	0.256213
CNAG_05908	0.447875	0.0591292
CNAG_03105	0.447858	0.295152
CNAG_05575	0.447843	0.00313052
CNAG_03059	0.447636	0.0538279
CNAG_03715	0.447372	0.0028141
CNAG_06518	0.447197	0.727794
CNAG_12212	0.446676	0.0851202
CNAG_02165	0.446642	0.0696382
CNAG_04195	0.446292	0.247798
CNAG_02763	0.446281	0.0478303
CNAG_02896	0.44614	0.00242488
CNAG_02712	0.446127	1.39136e-05
CNAG_01619	0.445948	0.0386409
CNAG_06978	0.443348	0.0108197
CNAG_04101	0.44325	0.00272462
CNAG_06525	0.44319	0.0137675
CNAG_02085	0.443188	8.41187e-05
CNAG_04097	0.44233	0.0192301
CNAG_04108	0.442312	0.180026
CNAG_04192	0.442301	0.0016209
CNAG_02151	0.442171	0.000315888
CNAG_03485	0.441972	0.000129272
CNAG_03560	0.441848	0.00164125
CNAG_05343	0.441654	2.11629e-08
CNAG_04864	0.44162	0.0128622
CNAG_06015	0.441595	0.428583
CNAG_12297	0.440329	0.405679
CNAG_12260	0.439425	0.277971
CNAG_00628	0.438617	2.05218e-05
CNAG_04040	0.438028	5.11885e-12
CNAG_04801	0.437974	7.28609e-08
CNAG_02558	0.437625	0.0306897
CNAG_12616	0.437595	0.172716
CNAG_02299	0.437297	0.282038
CNAG_00541	0.437264	0.0202287
CNAG_02935	0.436992	0.143191
CNAG_00539	0.435341	0.29889
CNAG_05719	0.434764	0.203007
CNAG_00863	0.43468	0.0349881
CNAG_13004	0.433917	0.52932
CNAG_01635	0.432496	0.00340949
CNAG_00820	0.432049	0.000185445
CNAG_00750	0.431971	0.00195348
CNAG_12794	0.431764	0.100641
CNAG_07838	0.430294	6.8676e-08
CNAG_03996	0.430137	2.76613e-07
CNAG_12713	0.430089	0.340139
CNAG_03122	0.429855	0.0094174
CNAG_01358	0.429419	0.133002
CNAG_12745	0.429265	0.666772
CNAG_06527	0.429124	0.330346
CNAG_04308	0.428826	0.0890784
CNAG_00609	0.428731	0.0239462
CNAG_06765	0.428666	6.83942e-09
CNAG_06910	0.428191	0.0702438
CNAG_01621	0.428118	0.0704762
CNAG_01937	0.428113	0.223379
CNAG_02381	0.427971	0.638589
CNAG_04774	0.426309	0.000126215
CNAG_06011	0.426282	0.09877
CNAG_07554	0.426098	0.00130501
CNAG_07788	0.425909	0.367556
CNAG_03226	0.424841	0.00609849
CNAG_01079	0.424669	0.327944
CNAG_07004	0.424203	4.51153e-05
CNAG_12084	0.424141	0.852782
CNAG_06330	0.423353	0.0790746
CNAG_04879	0.422858	0.0712341
CNAG_05310	0.422586	0.59375
CNAG_00026	0.421972	0.00925503
CNAG_05028	0.421394	0.0833164
CNAG_00907	0.421232	0.208527
CNAG_03966	0.420664	0.000619112
CNAG_03696	0.420045	0.193765
CNAG_07980	0.419895	0.0274244
CNAG_04269	0.419657	0.106912
CNAG_02254	0.419245	0.297405
CNAG_00792	0.41899	2.68789e-05
CNAG_13015	0.418217	0.151581
CNAG_12916	0.417345	0.390642
CNAG_01846	0.416814	0.0653724
CNAG_03048	0.416807	0.000802288
CNAG_06300	0.416786	0.0765736
CNAG_00032	0.416492	0.0272473
CNAG_01237	0.415961	0.0224802
CNAG_07785	0.415852	0.464603
CNAG_03322	0.415715	6.57877e-05
CNAG_04894	0.415707	0.352526
CNAG_01021	0.415626	0.0227181
CNAG_07817	0.415121	0.000204655
CNAG_05022	0.415099	0.074581
CNAG_02386	0.415011	0.00195961
CNAG_02545	0.414775	7.52987e-05
CNAG_07517	0.41458	0.00674686
CNAG_10007	0.413737	0.909172
CNAG_00005	0.413716	0.909052
CNAG_12929	0.413716	0.909052
CNAG_13119	0.413716	0.909052
CNAG_04008	0.413677	0.00338261
CNAG_01902	0.413487	0.00047742
CNAG_12419	0.41346	0.907643
CNAG_12128	0.41346	0.907643
CNAG_07711	0.41346	0.907643
CNAG_07923	0.41346	0.907643
CNAG_01349	0.41344	0.907532
CNAG_07496	0.41344	0.907532
CNAG_01527	0.41344	0.907532
CNAG_13000	0.41344	0.907532
CNAG_07885	0.41344	0.907532
CNAG_01085	0.413308	0.906813
CNAG_12603	0.413308	0.906813
CNAG_05573	0.413308	0.906813
CNAG_13075	0.413308	0.906813
CNAG_07401	0.413165	0.132031
CNAG_04676	0.413113	0.00170001
CNAG_02780	0.412963	0.0851925
CNAG_03552	0.412853	0.0414981
CNAG_02302	0.412721	0.0589765
CNAG_03344	0.412515	0.214101
CNAG_00969	0.412481	0.383191
CNAG_06307	0.412429	0.175508
CNAG_03623	0.412427	0.00394572
CNAG_13063	0.411971	0.00373431
CNAG_05302	0.411226	0.322329
CNAG_03072	0.410702	0.000463921
CNAG_00406	0.410133	0.00200611
CNAG_03185	0.410018	0.0137882
CNAG_12009	0.409998	0.393441
CNAG_05777	0.409918	0.000750022
CNAG_12265	0.409752	0.357072
CNAG_01570	0.409751	0.331251
CNAG_03012	0.409443	8.0754e-08
CNAG_03516	0.40912	5.97093e-06
CNAG_04024	0.408879	0.0455554
CNAG_12182	0.408751	0.761188
CNAG_02587	0.408525	0.311708
CNAG_13188	0.408207	0.554545
CNAG_06839	0.407752	0.0138532
CNAG_02691	0.407715	0.714129
CNAG_01165	0.40749	0.000492963
CNAG_02149	0.407466	0.824499
CNAG_06649	0.407338	0.0509197
CNAG_12066	0.406803	0.612458
CNAG_02600	0.406196	0.0986583
CNAG_07463	0.405842	0.000575038
CNAG_07837	0.40584	0.163399
CNAG_00194	0.405607	2.012e-05
CNAG_06421	0.405473	0.0887551
CNAG_06419	0.405082	0.0188186
CNAG_03838	0.404685	0.490534
CNAG_00413	0.404476	2.89187e-05
CNAG_07492	0.404445	0.479742
CNAG_12736	0.404404	0.3466
CNAG_01959	0.404297	0.000589092
CNAG_12069	0.404151	0.291613
CNAG_00788	0.403807	0.00211747
CNAG_02910	0.403529	0.0194243
CNAG_07774	0.403475	0.000175654
CNAG_06699	0.40344	0.000899223
CNAG_04475	0.402278	0.23199
CNAG_01088	0.402206	6.6714e-05
CNAG_04610	0.402152	0.862767
CNAG_03612	0.401871	0.0671009
CNAG_01582	0.401655	0.00735234
CNAG_00738	0.401347	0.132941
CNAG_01032	0.400922	0.0121305
CNAG_05753	0.400757	0.0234398
CNAG_05321	0.400581	0.00302058
CNAG_05509	0.400411	0.0731577
CNAG_01256	0.399424	0.0091787
CNAG_03464	0.39875	0.225602
CNAG_00721	0.398741	0.0021816
CNAG_05377	0.398444	0.154817
CNAG_00127	0.398056	0.0508743
CNAG_05802	0.397697	0.0213445
CNAG_02554	0.397524	0.0106691
CNAG_06403	0.397202	0.000336821
CNAG_04081	0.397085	0.00219548
CNAG_12087	0.396538	0.0894197
CNAG_07699	0.396145	0.118704
CNAG_07857	0.3961	1.72918e-05
CNAG_13066	0.396067	0.430983
CNAG_01372	0.394584	0.00162265
CNAG_12764	0.394562	0.192772
CNAG_07917	0.394544	0.183814
CNAG_12355	0.393105	0.3517
CNAG_12230	0.392389	0.646643
CNAG_02397	0.390504	0.0541206
CNAG_01777	0.389817	0.122531
CNAG_07866	0.389086	0.128813
CNAG_02551	0.388938	0.0618602
CNAG_02345	0.388898	0.0130043
CNAG_06117	0.388837	9.7418e-05
CNAG_06907	0.388555	0.435828
CNAG_00716	0.388502	0.0373758
CNAG_03450	0.387615	0.137589
CNAG_03776	0.387567	0.0261686
CNAG_07455	0.387436	0.876826
CNAG_02493	0.386415	0.121806
CNAG_01721	0.386389	0.00595118
CNAG_07531	0.386217	0.300323
CNAG_07830	0.385766	0.0588384
CNAG_12324	0.385704	0.472476
CNAG_02000	0.385679	0.116017
CNAG_04519	0.385283	0.096301
CNAG_00743	0.384911	0.141717
CNAG_02958	0.384583	0.0124938
CNAG_01267	0.384214	0.364157
CNAG_05453	0.384149	0.0627184
CNAG_07305	0.382692	0.210599
CNAG_02588	0.381679	0.00301401
CNAG_02828	0.381081	0.350079
CNAG_04991	0.380653	0.0430528
CNAG_04873	0.38038	0.200018
CNAG_00852	0.379389	0.0183097
CNAG_07022	0.379142	0.921694
CNAG_10136	0.379089	0.922634
CNAG_11009	0.379089	0.922634
CNAG_02532	0.379081	0.922779
CNAG_12644	0.379081	0.922779
CNAG_12723	0.379081	0.922779
CNAG_12401	0.379081	0.922779
CNAG_00048	0.378998	0.318326
CNAG_06653	0.37876	0.146273
CNAG_05973	0.378565	0.0625306
CNAG_05251	0.378217	0.512885
CNAG_07454	0.377869	0.679112
CNAG_01145	0.37731	0.0231304
CNAG_05873	0.37676	0.371169
CNAG_05451	0.376598	0.0300077
CNAG_13018	0.376446	0.254555
CNAG_01493	0.376336	0.350944
CNAG_07350	0.376177	0.0170437
CNAG_12158	0.376095	0.824426
CNAG_06622	0.375934	0.206031
CNAG_12006	0.375884	0.880478
CNAG_07850	0.375884	0.880478
CNAG_01525	0.375715	0.340138
CNAG_01744	0.375674	0.0380006
CNAG_12371	0.375525	0.507369
CNAG_05640	0.374832	9.42292e-05
CNAG_12484	0.374174	0.50055
CNAG_01395	0.373199	8.48237e-06
CNAG_01380	0.372716	0.139687
CNAG_04066	0.372538	0.210018
CNAG_13028	0.371605	0.548366
CNAG_07621	0.37106	0.861187
CNAG_12606	0.370663	0.355701
CNAG_05995	0.370621	0.0548242
CNAG_04113	0.37033	0.0016716
CNAG_12417	0.370199	0.380317
CNAG_12363	0.370197	0.640041
CNAG_12470	0.369507	0.672424
CNAG_12024	0.369246	0.207595
CNAG_00698	0.369058	6.8672e-05
CNAG_02387	0.368114	0.156086
CNAG_03460	0.367942	0.659169
CNAG_04631	0.367881	0.0660462
CNAG_07920	0.367679	0.846294
CNAG_01485	0.367604	0.0381874
CNAG_06762	0.367448	0.00175161
CNAG_02515	0.367259	0.142472
CNAG_07523	0.366882	0.0123914
CNAG_12060	0.366845	0.155954
CNAG_04870	0.366746	0.527247
CNAG_13096	0.366617	0.618941
CNAG_01299	0.365951	0.835539
CNAG_05835	0.365922	0.0574729
CNAG_12446	0.365906	0.71713
CNAG_00077	0.365397	0.377121
CNAG_02504	0.365386	0.00205951
CNAG_04156	0.365295	0.0776134
CNAG_03383	0.365191	0.0137822
CNAG_06354	0.364308	0.01781
CNAG_05017	0.363227	0.0111374
CNAG_02918	0.363084	0.0084294
CNAG_06570	0.362645	0.00858287
CNAG_01753	0.36183	0.122044
CNAG_05763	0.361597	0.193483
CNAG_01873	0.360583	0.849293
CNAG_04907	0.359949	0.291043
CNAG_06148	0.359637	0.000138074
CNAG_03438	0.359009	0.0086158
CNAG_07488	0.358829	0.00156592
CNAG_05737	0.358692	0.0886094
CNAG_02701	0.358215	0.741146
CNAG_01305	0.357807	0.0890993
CNAG_04895	0.357693	0.0153067
CNAG_02107	0.357261	0.137906
CNAG_03079	0.35698	0.0985696
CNAG_05576	0.35685	0.00307766
CNAG_00309	0.356315	0.0139378
CNAG_02802	0.35607	0.0849735
CNAG_04506	0.355985	0.523648
CNAG_05031	0.355944	0.153552
CNAG_04473	0.35584	0.0909353
CNAG_00850	0.35537	0.146187
CNAG_07829	0.354373	0.814787
CNAG_04659	0.354263	0.443487
CNAG_13081	0.354119	0.717833
CNAG_12176	0.353001	0.593965
CNAG_07709	0.352665	0.578462
CNAG_03268	0.352556	2.55577e-05
CNAG_12137	0.352414	0.425478
CNAG_04434	0.352383	0.00209611
CNAG_03452	0.352259	0.00199132
CNAG_02503	0.351504	0.141314
CNAG_05186	0.351013	0.00245886
CNAG_00308	0.350341	0.0879148
CNAG_06530	0.348625	0.0103996
CNAG_01138	0.348619	0.224784
CNAG_00284	0.348594	0.0563908
CNAG_02024	0.348105	0.0161428
CNAG_12492	0.347828	0.281282
CNAG_04520	0.347663	0.112324
CNAG_07470	0.347412	0.0342625
CNAG_04010	0.347273	0.0274282
CNAG_01620	0.346696	0.029295
CNAG_04821	0.346648	2.01756e-05
CNAG_00833	0.346339	0.428591
CNAG_12399	0.346253	0.6888
CNAG_12750	0.345724	0.482641
CNAG_01695	0.345287	0.0804653
CNAG_05265	0.344796	0.00484988
CNAG_02974	0.344472	2.85545e-06
CNAG_07476	0.343602	0.125572
CNAG_12426	0.343557	0.470183
CNAG_06014	0.343387	0.538685
CNAG_03732	0.343362	0.0740251
CNAG_06584	0.342742	0.12689
CNAG_03872	0.342691	0.0585616
CNAG_12022	0.342283	0.46998
CNAG_05222	0.342112	0.00442631
CNAG_01701	0.34205	0.00601817
CNAG_03114	0.341826	0.203751
CNAG_04615	0.341593	0.00247576
CNAG_02856	0.340454	0.00198665
CNAG_00589	0.340226	0.002239
CNAG_03531	0.340122	0.0275541
CNAG_12304	0.339543	0.519092
CNAG_06785	0.339461	0.0190053
CNAG_05520	0.339281	0.0692879
CNAG_12733	0.339195	0.291635
CNAG_01931	0.338833	0.578613
CNAG_04208	0.33866	0.261045
CNAG_05972	0.338486	0.686347
CNAG_05726	0.338398	2.7057e-06
CNAG_12954	0.337811	0.0595788
CNAG_04557	0.337749	0.0105047
CNAG_02333	0.337746	0.130687
CNAG_03272	0.337139	0.1065
CNAG_12899	0.336932	0.87382
CNAG_06932	0.336745	0.556137
CNAG_06603	0.336422	0.00258184
CNAG_07767	0.335892	0.488947
CNAG_05497	0.335626	0.117174
CNAG_05767	0.335142	0.000443886
CNAG_05515	0.335017	0.0492738
CNAG_05583	0.335016	0.00900606
CNAG_04735	0.334781	0.472911
CNAG_00399	0.3346	0.00395241
CNAG_01019	0.334519	3.52309e-05
CNAG_03148	0.334259	0.000144812
CNAG_04023	0.334221	0.00668034
CNAG_07973	0.334155	0.163585
CNAG_03499	0.333319	0.31405
CNAG_12135	0.332949	0.610943
CNAG_06546	0.332832	0.398541
CNAG_00702	0.332214	0.0482645
CNAG_12977	0.331968	0.450419
CNAG_03467	0.331803	0.128474
CNAG_13156	0.33176	0.249902
CNAG_04083	0.331314	0.0221604
CNAG_02934	0.33125	0.461569
CNAG_05979	0.331055	0.0104616
CNAG_02341	0.330814	0.048872
CNAG_05243	0.330263	0.000605964
CNAG_03717	0.329123	0.0814282
CNAG_02999	0.328794	0.00217527
CNAG_02717	0.327863	0.439835
CNAG_01752	0.327235	0.00408987
CNAG_03212	0.327228	0.000366107
CNAG_02364	0.327171	0.00456634
CNAG_03735	0.326837	0.051768
CNAG_02064	0.325883	0.00885717
CNAG_03984	0.325868	0.00232199
CNAG_05658	0.32567	0.185957
CNAG_03457	0.325338	0.00637711
CNAG_00400	0.325237	0.0218592
CNAG_06082	0.32482	0.878747
CNAG_05317	0.324629	0.0072475
CNAG_04604	0.324573	0.172573
CNAG_05245	0.324431	0.0356245
CNAG_02595	0.323882	0.159471
CNAG_12735	0.323393	0.84788
CNAG_04271	0.323312	0.0690641
CNAG_04807	0.323168	0.172102
CNAG_00012	0.322925	0.0762435
CNAG_01953	0.322829	0.494395
CNAG_06555	0.322782	0.209468
CNAG_05805	0.322649	0.0845175
CNAG_07009	0.322524	0.0273991
CNAG_05179	0.322207	0.00692845
CNAG_00798	0.321885	0.754004
CNAG_03605	0.321502	0.000227732
CNAG_02120	0.321387	0.00197894
CNAG_12434	0.320288	0.385789
CNAG_02857	0.319886	0.00380278
CNAG_01611	0.319877	0.193057
CNAG_00681	0.319684	0.000321404
CNAG_06345	0.319336	0.0869648
CNAG_00678	0.319156	0.000542442
CNAG_02790	0.319089	0.00379647
CNAG_01572	0.318873	0.0161975
CNAG_00976	0.318631	0.175502
CNAG_06558	0.318486	0.290536
CNAG_01080	0.318156	0.0650802
CNAG_03786	0.317821	0.149986
CNAG_06926	0.317716	0.0979062
CNAG_05035	0.317181	0.180571
CNAG_12129	0.317149	0.491891
CNAG_00444	0.316604	0.0132108
CNAG_12964	0.316258	0.827481
CNAG_01711	0.316117	1.49612e-06
CNAG_04224	0.315958	0.00289954
CNAG_06317	0.315913	0.0198867
CNAG_13104	0.315705	0.605345
CNAG_02917	0.315696	0.122144
CNAG_12940	0.315464	0.334516
CNAG_05380	0.315359	0.00261782
CNAG_12649	0.3145	0.742244
CNAG_07471	0.314399	0.5089
CNAG_02499	0.314214	0.777614
CNAG_04983	0.314094	0.01241
CNAG_00737	0.314054	0.00151413
CNAG_05436	0.313954	0.141706
CNAG_05391	0.313725	0.00102499
CNAG_04138	0.313616	0.756646
CNAG_04022	0.312918	0.0149126
CNAG_04535	0.312196	0.321697
CNAG_06266	0.312116	0.0571916
CNAG_06540	0.311848	0.245537
CNAG_04933	0.311827	0.255074
CNAG_03745	0.311675	0.154619
CNAG_00024	0.311433	0.123344
CNAG_03476	0.311412	0.0487181
CNAG_06282	0.311373	0.103559
CNAG_07873	0.311177	0.000584919
CNAG_01281	0.310956	0.182785
CNAG_05847	0.31061	0.166035
CNAG_12621	0.310146	0.30389
CNAG_05212	0.310107	0.449645
CNAG_05676	0.309477	0.162228
CNAG_12667	0.309358	0.587194
CNAG_06897	0.30935	0.34464
CNAG_05720	0.308432	0.117949
CNAG_12427	0.30821	0.593978
CNAG_03771	0.307825	0.165919
CNAG_05221	0.307623	0.000441168
CNAG_03714	0.307421	0.0369131
CNAG_00667	0.307305	0.00191161
CNAG_04029	0.307169	0.0650639
CNAG_04850	0.307053	0.316309
CNAG_04534	0.306189	0.115864
CNAG_01117	0.305913	0.0979839
CNAG_03311	0.305846	0.0857661
CNAG_00600	0.305409	0.0185934
CNAG_01548	0.304892	0.00327097
CNAG_06679	0.304164	0.177453
CNAG_08028	0.303774	0.0526202
CNAG_07380	0.303673	0.824945
CNAG_06137	0.303045	0.363573
CNAG_01560	0.302826	0.271351
CNAG_00115	0.302441	0.0376658
CNAG_02556	0.301834	0.218285
CNAG_03125	0.301539	0.180319
CNAG_02066	0.3013	0.225255
CNAG_04781	0.300969	0.450478
CNAG_05200	0.300887	0.114084
CNAG_02174	0.300806	0.0339223
CNAG_12695	0.300715	0.174023
CNAG_01991	0.30059	0.0458932
CNAG_01870	0.300334	0.00256828
CNAG_05636	0.300066	0.00741855
CNAG_05909	0.299612	0.0230511
CNAG_12722	0.299537	0.434136
CNAG_07437	0.299097	0.00139164
CNAG_03980	0.298579	0.752598
CNAG_04502	0.298298	0.000283645
CNAG_01605	0.298208	0.471196
CNAG_03668	0.297852	0.305077
CNAG_02699	0.297585	0.0740267
CNAG_04501	0.297472	0.237735
CNAG_05259	0.297309	0.32386
CNAG_03358	0.297073	6.71027e-05
CNAG_04275	0.296986	0.202764
CNAG_05104	0.296652	0.333175
CNAG_00492	0.296096	0.484232
CNAG_05315	0.295938	0.20057
CNAG_02281	0.295727	0.0339797
CNAG_03707	0.295519	0.122624
CNAG_07919	0.29513	0.889724
CNAG_06274	0.295063	0.0110588
CNAG_03328	0.294939	0.00969113
CNAG_02103	0.294809	0.107688
CNAG_00188	0.294553	0.00759601
CNAG_12117	0.294522	0.539936
CNAG_12083	0.294513	0.0525779
CNAG_05169	0.294461	0.157207
CNAG_12261	0.294091	0.57851
CNAG_00900	0.293722	0.130338
CNAG_05019	0.29372	0.188289
CNAG_05931	0.293635	0.000398781
CNAG_03951	0.293397	0.308907
CNAG_04859	0.29335	0.0431514
CNAG_05774	0.292882	0.32989
CNAG_13110	0.291966	0.0174689
CNAG_03414	0.291892	0.0137721
CNAG_04878	0.291721	0.0503624
CNAG_00238	0.291684	0.0243915
CNAG_12111	0.291656	0.50912
CNAG_05591	0.291647	0.0547733
CNAG_07908	0.291504	0.131473
CNAG_01321	0.291459	0.0194819
CNAG_13050	0.291294	0.492867
CNAG_01352	0.291094	0.201351
CNAG_02748	0.29094	0.00119796
CNAG_05050	0.290319	0.00220072
CNAG_00051	0.290091	0.00364984
CNAG_05639	0.289946	0.0823679
CNAG_06909	0.289733	0.0244184
CNAG_05487	0.289166	0.518326
CNAG_06313	0.289109	0.0259688
CNAG_07822	0.288982	0.135212
CNAG_05350	0.288925	0.0273485
CNAG_05918	0.288555	0.00284428
CNAG_12425	0.288298	0.394075
CNAG_04036	0.287937	0.244684
CNAG_00564	0.287633	0.00559445
CNAG_03949	0.28748	0.0937213
CNAG_06217	0.286493	0.207147
CNAG_02913	0.286321	0.000689227
CNAG_05425	0.28611	0.367344
CNAG_12816	0.286035	0.5683
CNAG_05825	0.286016	0.00560285
CNAG_00474	0.285894	0.236133
CNAG_00464	0.285743	0.000145299
CNAG_04872	0.285494	0.233269
CNAG_04414	0.285184	0.17888
CNAG_03898	0.285147	0.168015
CNAG_03503	0.284885	0.0884635
CNAG_06526	0.28432	0.00495188
CNAG_02430	0.284109	0.482018
CNAG_12093	0.283446	0.289101
CNAG_05120	0.283077	0.0546619
CNAG_07975	0.282801	0.0825631
CNAG_06652	0.282037	0.299154
CNAG_05236	0.281828	0.0663507
CNAG_00701	0.281502	0.0604989
CNAG_04911	0.281465	0.303714
CNAG_03477	0.281342	0.12501
CNAG_07702	0.280873	0.370004
CNAG_06654	0.280431	0.0203753
CNAG_05839	0.280358	0.0333186
CNAG_04385	0.280238	0.810657
CNAG_06545	0.28015	0.000255306
CNAG_04122	0.279948	0.0985754
CNAG_06071	0.279891	0.0484433
CNAG_03067	0.279851	0.145196
CNAG_03069	0.279495	0.115935
CNAG_00090	0.279462	0.00547473
CNAG_00684	0.279407	0.00763203
CNAG_05750	0.279355	0.0034818
CNAG_06338	0.278865	0.0127958
CNAG_01526	0.27865	0.327027
CNAG_00889	0.278571	0.186369
CNAG_12266	0.27845	0.546259
CNAG_01005	0.278321	0.000531587
CNAG_01896	0.278213	0.00181378
CNAG_01364	0.278207	0.00551789
CNAG_04373	0.278171	0.00613674
CNAG_12414	0.278138	0.218964
CNAG_04952	0.278113	0.00454977
CNAG_05732	0.277938	0.0229951
CNAG_03101	0.27724	0.268544
CNAG_05132	0.277231	0.0187222
CNAG_07677	0.276932	0.221944
CNAG_01469	0.276923	0.00273943
CNAG_03312	0.276816	0.211599
CNAG_03183	0.276553	0.000242525
CNAG_01020	0.276252	0.00427844
CNAG_06760	0.276126	0.306832
CNAG_01001	0.276092	0.476619
CNAG_07522	0.275737	0.0886263
CNAG_05698	0.275595	0.0436699
CNAG_04361	0.275462	0.134045
CNAG_12453	0.275423	0.345487
CNAG_12559	0.2752	0.634668
CNAG_01914	0.274948	0.0464488
CNAG_03359	0.274807	0.113778
CNAG_07831	0.274793	0.124489
CNAG_07818	0.274272	0.00138996
CNAG_07680	0.274228	0.0226225
CNAG_00446	0.274202	0.723204
CNAG_07583	0.273643	0.0521158
CNAG_04129	0.273624	0.453724
CNAG_05346	0.273614	0.141205
CNAG_07000	0.273535	0.0145156
CNAG_06900	0.273502	3.1609e-06
CNAG_01285	0.273482	0.0100324
CNAG_06197	0.273476	0.106764
CNAG_03113	0.273413	0.393259
CNAG_03483	0.272935	0.049181
CNAG_04237	0.272909	0.00850952
CNAG_03331	0.272568	0.00187063
CNAG_06771	0.272486	0.154075
CNAG_05397	0.272395	0.20197
CNAG_03137	0.272078	0.166887
CNAG_02225	0.271899	0.623486
CNAG_02115	0.271706	0.87217
CNAG_01772	0.27134	0.0640881
CNAG_12508	0.271241	0.375539
CNAG_07809	0.271148	0.586478
CNAG_13038	0.271139	0.328762
CNAG_06698	0.270943	0.137917
CNAG_12195	0.27047	0.6826
CNAG_05808	0.270196	0.130996
CNAG_02793	0.269941	0.217317
CNAG_02955	0.269477	0.0262421
CNAG_12882	0.269447	0.808549
CNAG_00626	0.269319	0.024373
CNAG_01984	0.269044	0.00297852
CNAG_02221	0.268954	0.0206036
CNAG_08018	0.268947	0.0316181
CNAG_00542	0.268147	0.143012
CNAG_00440	0.268108	0.00601145
CNAG_04558	0.267812	0.124052
CNAG_05517	0.26715	0.0837776
CNAG_00140	0.266868	0.00809933
CNAG_05605	0.266866	0.0952803
CNAG_12969	0.266826	0.795888
CNAG_04697	0.266664	0.015443
CNAG_02977	0.266638	0.00592395
CNAG_01082	0.266619	0.0796987
CNAG_04787	0.266103	0.384614
CNAG_02140	0.266074	0.00583419
CNAG_07370	0.26577	0.422497
CNAG_06314	0.265715	0.10588
CNAG_05688	0.265541	0.0134115
CNAG_07928	0.265472	0.429242
CNAG_02035	0.265438	1.77318e-05
CNAG_01116	0.265427	0.09179
CNAG_02163	0.265343	0.0763809
CNAG_05018	0.265096	0.242202
CNAG_03097	0.264817	0.11615
CNAG_08014	0.264441	0.223482
CNAG_06221	0.264219	0.277706
CNAG_01801	0.264207	0.497952
CNAG_01908	0.264011	0.0179366
CNAG_00877	0.263917	0.0897755
CNAG_01995	0.263887	0.824109
CNAG_01166	0.263835	0.00956634
CNAG_03629	0.263806	0.00373289
CNAG_00035	0.263577	0.148552
CNAG_02858	0.26343	0.0318699
CNAG_02993	0.263414	0.0194426
CNAG_04201	0.26305	0.446977
CNAG_00092	0.262701	0.0281861
CNAG_03842	0.262455	0.700277
CNAG_01839	0.262236	0.0206259
CNAG_05900	0.26201	0.0632808
CNAG_05620	0.261897	0.108215
CNAG_06202	0.261738	0.375082
CNAG_08009	0.261714	0.319572
CNAG_04949	0.261254	0.101572
CNAG_05606	0.261166	0.0301047
CNAG_07356	0.261057	0.0327275
CNAG_12808	0.2608	0.31366
CNAG_03276	0.260415	0.101027
CNAG_05536	0.260316	0.0939282
CNAG_03718	0.259996	0.167256
CNAG_04921	0.259851	0.295377
CNAG_07376	0.259827	0.0541409
CNAG_04686	0.259289	0.070737
CNAG_02095	0.259097	0.0316468
CNAG_06591	0.258748	0.132476
CNAG_12549	0.258742	0.433505
CNAG_05311	0.258658	0.00134444
CNAG_06088	0.258333	0.0390138
CNAG_01238	0.258302	0.166785
CNAG_12312	0.258026	0.627084
CNAG_04892	0.25769	0.166938
CNAG_12780	0.257633	0.0792826
CNAG_01389	0.256967	0.0243118
CNAG_06755	0.2566	0.131833
CNAG_05444	0.256468	0.00222387
CNAG_05182	0.256451	0.00204747
CNAG_12554	0.256443	0.349566
CNAG_08025	0.256332	0.00410457
CNAG_04133	0.255757	0.278882
CNAG_03945	0.255722	0.400755
CNAG_04461	0.255711	0.391884
CNAG_00016	0.255679	0.00085799
CNAG_07429	0.255578	0.27725
CNAG_03416	0.255248	0.00115504
CNAG_13061	0.255011	0.127354
CNAG_05471	0.254528	0.0825954
CNAG_07324	0.254369	0.570688
CNAG_07803	0.254251	0.313562
CNAG_06335	0.253988	0.0100259
CNAG_01400	0.253882	0.123986
CNAG_01470	0.253793	0.0124867
CNAG_00505	0.253689	0.134693
CNAG_00332	0.253445	0.269052
CNAG_12422	0.253325	0.680939
CNAG_04450	0.252932	0.000703247
CNAG_00674	0.252434	0.0321096
CNAG_08024	0.251927	0.155494
CNAG_13089	0.251854	0.550237
CNAG_04333	0.251479	0.491543
CNAG_06840	0.251217	0.131423
CNAG_05116	0.250986	0.114486
CNAG_06409	0.2509	0.281369
CNAG_00163	0.250865	0.00712698
CNAG_01903	0.250787	0.1546
CNAG_07694	0.250453	0.14545
CNAG_01758	0.250286	0.27733
CNAG_06587	0.250238	0.00147658
CNAG_02476	0.250063	0.160732
CNAG_00321	0.249951	0.416949
CNAG_05244	0.249816	0.389206
CNAG_00171	0.249769	0.045927
CNAG_01969	0.249743	0.437304
CNAG_00021	0.249576	0.286801
CNAG_06659	0.249552	0.325106
CNAG_05855	0.249442	0.00969805
CNAG_00832	0.249416	0.234874
CNAG_02425	0.249379	0.126202
CNAG_06119	0.249344	0.285096
CNAG_07998	0.249335	0.148288
CNAG_12110	0.249273	0.462549
CNAG_02885	0.249124	0.0344474
CNAG_05423	0.249044	0.097223
CNAG_12346	0.248898	0.393344
CNAG_00584	0.248648	7.65952e-05
CNAG_00179	0.248547	0.388266
CNAG_00677	0.248411	0.00753173
CNAG_01334	0.248407	0.0202419
CNAG_12216	0.247972	0.699386
CNAG_03197	0.247539	0.4966
CNAG_05459	0.247312	0.250836
CNAG_12958	0.247227	0.73991
CNAG_06138	0.247214	0.033494
CNAG_01586	0.247133	0.0357027
CNAG_06745	0.247045	0.0076478
CNAG_07466	0.246919	0.127469
CNAG_06385	0.246917	0.187418
CNAG_12876	0.246778	0.120025
CNAG_03985	0.246272	0.140824
CNAG_07950	0.245847	0.832521
CNAG_02524	0.245789	0.345124
CNAG_06541	0.245768	0.311901
CNAG_06916	0.245637	0.564592
CNAG_00830	0.245508	0.0376355
CNAG_04790	0.245409	0.0066623
CNAG_07731	0.244658	0.549866
CNAG_05539	0.244522	0.0622845
CNAG_04124	0.244375	0.283085
CNAG_04677	0.244161	0.168288
CNAG_03387	0.244141	0.25788
CNAG_00740	0.244108	0.0188812
CNAG_04612	0.243976	0.062284
CNAG_05712	0.243968	0.000225272
CNAG_12468	0.243812	0.722661
CNAG_07888	0.243665	0.00178718
CNAG_00903	0.243579	0.271731
CNAG_06388	0.243568	0.636004
CNAG_04340	0.243568	0.00897751
CNAG_00105	0.243152	0.161518
CNAG_00971	0.24273	0.191239
CNAG_03512	0.242688	0.00599369
CNAG_03919	0.242297	0.0244137
CNAG_05529	0.241974	0.177544
CNAG_05039	0.24152	0.0899003
CNAG_05781	0.241489	0.213965
CNAG_00402	0.240868	0.00156439
CNAG_02007	0.240662	0.0604132
CNAG_03339	0.240521	0.51766
CNAG_07913	0.240512	0.593206
CNAG_03809	0.240355	0.0203281
CNAG_12766	0.240322	0.315909
CNAG_06936	0.240001	0.171845
CNAG_02962	0.239943	0.00406314
CNAG_04708	0.239689	0.032083
CNAG_03057	0.239359	0.0909831
CNAG_00080	0.239184	0.529073
CNAG_07434	0.239135	0.0323156
CNAG_04317	0.238779	0.448555
CNAG_12921	0.238741	0.39089
CNAG_06713	0.23808	0.194171
CNAG_03298	0.237491	0.183032
CNAG_04626	0.237187	0.36381
CNAG_03009	0.237003	0.129348
CNAG_04641	0.236593	0.00137214
CNAG_13134	0.23654	0.233094
CNAG_06206	0.236504	0.261919
CNAG_07337	0.236497	0.225274
CNAG_02351	0.236484	0.0355327
CNAG_04399	0.23624	0.017054
CNAG_02062	0.236239	0.219432
CNAG_06325	0.236191	0.00105082
CNAG_02822	0.235889	0.0240922
CNAG_06405	0.23561	0.0390964
CNAG_03277	0.235456	0.234431
CNAG_03824	0.235415	0.465277
CNAG_02193	0.235354	0.0230827
CNAG_00810	0.234702	0.0134295
CNAG_04409	0.234593	0.463412
CNAG_03046	0.234579	0.425994
CNAG_03683	0.234576	0.305772
CNAG_04925	0.234574	0.00205011
CNAG_12101	0.234431	0.516314
CNAG_06260	0.234415	0.113223
CNAG_03447	0.233679	0.0120966
CNAG_05554	0.233523	0.171006
CNAG_13077	0.233487	0.842311
CNAG_02134	0.233322	0.00403653
CNAG_05231	0.233255	0.0233733
CNAG_00715	0.233157	0.0411522
CNAG_06846	0.233154	0.169508
CNAG_03375	0.233134	0.00257532
CNAG_03961	0.23307	0.113524
CNAG_04707	0.233053	0.386835
CNAG_06108	0.232595	0.0369083
CNAG_03885	0.232334	0.0386994
CNAG_05402	0.232325	0.349108
CNAG_07893	0.232115	0.31875
CNAG_03931	0.232077	0.272294
CNAG_02220	0.23199	0.327277
CNAG_04012	0.231887	0.164187
CNAG_01578	0.231736	0.00473835
CNAG_03614	0.231685	0.548156
CNAG_02922	0.231342	0.000780836
CNAG_02794	0.231165	0.0110211
CNAG_05316	0.231136	0.0813343
CNAG_03596	0.231046	0.0177194
CNAG_12527	0.231018	0.76913
CNAG_05329	0.230996	0.616919
CNAG_02041	0.230612	0.330138
CNAG_12263	0.230609	0.686739
CNAG_04863	0.230242	0.252971
CNAG_05997	0.230217	0.133296
CNAG_07712	0.229905	0.0763797
CNAG_05932	0.22989	0.135207
CNAG_07924	0.229777	0.0670666
CNAG_00248	0.229701	0.325269
CNAG_12213	0.229624	0.82775
CNAG_04257	0.229546	0.0132859
CNAG_01960	0.229508	0.495048
CNAG_02904	0.2294	0.1883
CNAG_05501	0.229385	0.465991
CNAG_05145	0.229155	0.333589
CNAG_05766	0.22896	0.33851
CNAG_06156	0.228624	0.103748
CNAG_02180	0.228489	0.0493451
CNAG_06903	0.228482	0.0960083
CNAG_00408	0.22843	0.00862478
CNAG_02203	0.228198	0.0475341
CNAG_04656	0.228032	0.0216495
CNAG_06912	0.227784	0.300565
CNAG_04041	0.227435	0.123043
CNAG_12353	0.227311	0.759431
CNAG_06063	0.227187	0.281197
CNAG_06297	0.226962	0.675044
CNAG_06531	0.22685	0.146589
CNAG_03382	0.226695	0.112568
CNAG_04767	0.226382	0.0294679
CNAG_05890	0.226349	0.192403
CNAG_05309	0.226322	0.0608871
CNAG_02012	0.226212	0.0137301
CNAG_05069	0.226167	0.0607141
CNAG_12529	0.226022	0.476811
CNAG_03116	0.225996	0.00642615
CNAG_07469	0.225859	0.0220981
CNAG_01154	0.225649	0.171825
CNAG_03096	0.225634	0.0206395
CNAG_06843	0.225602	0.534938
CNAG_03155	0.225537	0.213602
CNAG_03508	0.22521	0.142433
CNAG_04638	0.225013	0.617535
CNAG_12550	0.224911	0.412947
CNAG_06086	0.224876	0.154346
CNAG_00997	0.224244	0.0927691
CNAG_04757	0.224234	0.466668
CNAG_06661	0.223461	0.013556
CNAG_02166	0.223367	0.00479379
CNAG_05524	0.223108	0.148767
CNAG_07381	0.223014	0.258109
CNAG_05369	0.223011	0.051855
CNAG_02676	0.222956	0.00820793
CNAG_06544	0.222613	0.00014986
CNAG_06334	0.222368	0.495799
CNAG_01962	0.221682	0.24187
CNAG_04581	0.221615	0.0759485
CNAG_05326	0.221304	0.56818
CNAG_06942	0.22117	0.0178438
CNAG_03701	0.221106	0.354629
CNAG_03957	0.220977	0.268015
CNAG_03214	0.220904	0.128569
CNAG_05692	0.220831	0.10115
CNAG_03646	0.220668	0.0504259
CNAG_03356	0.220464	0.0106179
CNAG_01999	0.220416	0.12842
CNAG_02423	0.22018	0.257738
CNAG_12573	0.220106	0.412366
CNAG_04438	0.22007	0.14454
CNAG_05281	0.220021	0.202314
CNAG_13073	0.219904	0.679861
CNAG_06651	0.219864	0.515407
CNAG_06230	0.219859	0.072711
CNAG_06814	0.219802	0.77794
CNAG_12767	0.219793	0.387151
CNAG_06377	0.219754	0.0939195
CNAG_00883	0.219536	0.29687
CNAG_05434	0.219299	0.0929911
CNAG_03376	0.219238	0.169681
CNAG_05157	0.218965	0.590922
CNAG_03859	0.218348	0.278323
CNAG_01209	0.218191	0.0165543
CNAG_00139	0.218175	0.149929
CNAG_04095	0.218113	0.256631
CNAG_05304	0.217896	0.559281
[truncated: 5,536 more rows]

## Sheet: Dnj4vsDnj4HU
GeneID	log2FoldChange	pvalue
CNAG_06956	6.51171	0.00940891
CNAG_06779	3.36702	0.215831
CNAG_13044	3.2997	0.309564
CNAG_05666	3.0447	0.0793649
CNAG_05941	2.9364	0.252384
CNAG_12056	2.77448	0.367695
CNAG_03716	2.58839	8.87095e-174
CNAG_12047	2.40425	0.481219
CNAG_00789	2.40425	0.481219
CNAG_12330	2.40425	0.481219
CNAG_01933	2.40425	0.481219
CNAG_05813	2.40425	0.481219
CNAG_07990	2.40191	4.38086e-177
CNAG_12142	2.34699	0.430159
CNAG_12003	2.26966	0.526046
CNAG_12068	2.26966	0.526046
CNAG_12763	2.26966	0.526046
CNAG_12356	2.26966	0.526046
CNAG_01594	2.1829	3.79644e-75
CNAG_12091	2.14117	0.324657
CNAG_12745	2.10541	0.0324108
CNAG_12241	2.0952	0.304267
CNAG_12533	2.05535	0.349761
CNAG_12411	2.05532	0.343684
CNAG_12877	2.01532	0.129971
CNAG_13164	1.98718	0.375059
CNAG_12011	1.96995	0.105108
CNAG_03538	1.94114	0.389721
CNAG_13003	1.87303	0.463689
CNAG_04897	1.87182	0.467406
CNAG_03037	1.85029	2.07155e-22
CNAG_01004	1.83534	1.66976e-204
CNAG_12114	1.8186	7.62573e-22
CNAG_07756	1.7492	3.51733e-136
CNAG_02060	1.73992	1.45495e-84
CNAG_04227	1.72634	6.62888e-166
CNAG_01907	1.70746	1.05355e-169
CNAG_00110	1.70473	1.42365e-125
CNAG_07753	1.70301	0.00710248
CNAG_12797	1.68868	0.16093
CNAG_03389	1.65116	7.58835e-07
CNAG_12678	1.6426	0.0709391
CNAG_12551	1.63847	0.340758
CNAG_07695	1.6365	2.87113e-16
CNAG_00886	1.6307	7.17886e-84
CNAG_06997	1.62031	0.259171
CNAG_12180	1.59786	0.109213
CNAG_07736	1.59062	0.00205288
CNAG_07954	1.57083	0.686054
CNAG_07495	1.57083	0.686054
CNAG_05832	1.57083	0.686054
CNAG_12038	1.57083	0.700266
CNAG_12079	1.57083	0.700266
CNAG_12457	1.57083	0.700266
CNAG_07448	1.57083	0.700266
CNAG_00885	1.57083	0.700266
CNAG_12268	1.57083	0.700266
CNAG_07621	1.57083	0.700266
CNAG_12582	1.57083	0.700266
CNAG_12590	1.57083	0.700266
CNAG_06522	1.57083	0.700266
CNAG_12617	1.57083	0.700266
CNAG_05820	1.57083	0.700266
CNAG_07827	1.57083	0.700266
CNAG_13049	1.57083	0.700266
CNAG_06023	1.57083	0.700266
CNAG_12525	1.56738	0.255739
CNAG_05415	1.54944	4.74115e-115
CNAG_03453	1.54664	3.87791e-74
CNAG_06104	1.54101	0.520059
CNAG_11009	1.53938	0.513658
CNAG_07817	1.53105	5.7469e-145
CNAG_06832	1.50749	3.33386e-33
CNAG_04794	1.48363	3.80589e-08
CNAG_02270	1.48237	0.00459388
CNAG_00172	1.46892	1.61593e-71
CNAG_00418	1.46371	1.66711e-47
CNAG_07653	1.45846	0.378717
CNAG_03184	1.45075	6.12526e-128
CNAG_03239	1.44371	4.10447e-71
CNAG_13070	1.44149	0.485219
CNAG_03715	1.40769	3.66891e-75
CNAG_06674	1.39736	4.23695e-76
CNAG_07746	1.39601	7.01283e-72
CNAG_05576	1.39492	1.60529e-74
CNAG_03477	1.39342	3.26462e-13
CNAG_06346	1.38803	0.000329946
CNAG_05752	1.38361	6.68122e-117
CNAG_02300	1.35014	5.48343e-69
CNAG_12774	1.34112	0.512779
CNAG_01489	1.32829	0.635952
CNAG_01527	1.32829	0.635952
CNAG_05863	1.32268	2.01966e-71
CNAG_05660	1.31155	5.19609e-67
CNAG_06087	1.30489	3.77946e-77
CNAG_03125	1.30166	1.89152e-12
CNAG_12643	1.28835	0.23557
CNAG_01903	1.28785	2.11583e-15
CNAG_04869	1.27929	1.6143e-32
CNAG_04183	1.27074	3.0217e-57
CNAG_12649	1.26879	0.0848841
CNAG_04215	1.26581	0.00260654
CNAG_13150	1.26223	0.240958
CNAG_02721	1.25133	1.68044e-91
CNAG_00406	1.23839	2.284e-22
CNAG_12698	1.22812	0.567534
CNAG_00122	1.2259	1.43524e-64
CNAG_03168	1.2187	8.39717e-05
CNAG_05637	1.21859	4.96824e-76
CNAG_12014	1.21342	0.168746
CNAG_00053	1.21022	1.34227e-26
CNAG_12988	1.20862	2.54635e-36
CNAG_01946	1.20195	4.53345e-18
CNAG_05699	1.19679	8.19582e-71
CNAG_03140	1.1961	3.42084e-35
CNAG_01959	1.18814	3.10571e-54
CNAG_02508	1.18453	2.67542e-05
CNAG_01539	1.18262	3.17497e-06
CNAG_05140	1.17106	1.02572e-74
CNAG_03500	1.16503	8.95195e-08
CNAG_03524	1.16448	1.20672e-19
CNAG_01333	1.16343	8.77089e-41
CNAG_06162	1.15846	1.50681e-69
CNAG_07463	1.15601	7.19061e-63
CNAG_05144	1.15413	1.62381e-29
CNAG_04138	1.1455	0.367954
CNAG_12469	1.14203	0.526259
CNAG_03655	1.12444	1.68788e-119
CNAG_01648	1.12427	4.56268e-86
CNAG_04168	1.11922	2.14391e-63
CNAG_03539	1.11655	6.68374e-56
CNAG_12306	1.11435	0.600084
CNAG_02899	1.11338	0.00228559
CNAG_12943	1.10736	0.248884
CNAG_01620	1.10641	8.95856e-61
CNAG_07982	1.10602	4.41586e-71
CNAG_13107	1.09758	0.138435
CNAG_03966	1.09016	2.2885e-49
CNAG_00774	1.08499	6.49185e-30
CNAG_05070	1.08416	0.00124375
CNAG_01389	1.08396	1.91142e-56
CNAG_01890	1.08273	3.65577e-46
CNAG_12451	1.0759	0.474044
CNAG_03714	1.07215	8.32303e-64
CNAG_07722	1.07152	0.253436
CNAG_07816	1.06802	0.331029
CNAG_05331	1.0517	0.0217379
CNAG_01372	1.04977	3.01371e-75
CNAG_05853	1.04907	1.84811e-26
CNAG_00591	1.04701	0.591329
CNAG_07796	1.03294	0.0034841
CNAG_04901	1.03252	0.015904
CNAG_01464	1.03135	0.014657
CNAG_02095	1.02119	8.16317e-75
CNAG_00677	1.01985	2.30131e-46
CNAG_02870	1.01292	3.47692e-31
CNAG_04148	1.01222	1.04086e-84
CNAG_02561	1.00666	5.28049e-14
CNAG_06354	1.0059	4.64234e-25
CNAG_03484	1.00121	6.30669e-64
CNAG_01285	0.997907	4.75861e-70
CNAG_02024	0.991891	6.62408e-70
CNAG_12103	0.986354	0.528153
CNAG_04770	0.984854	2.95607e-47
CNAG_03212	0.983132	4.0799e-34
CNAG_02596	0.976474	0.195583
CNAG_12735	0.976188	0.254163
CNAG_01334	0.975521	2.16982e-60
CNAG_03148	0.964286	9.20462e-63
CNAG_05565	0.962443	1.56643e-06
CNAG_02724	0.955666	6.38598e-19
CNAG_00700	0.955324	4.28048e-60
CNAG_04276	0.954396	5.27895e-33
CNAG_06335	0.953116	8.16953e-58
CNAG_12480	0.948117	0.519229
CNAG_02675	0.944636	2.03825e-85
CNAG_00377	0.943733	7.34986e-84
CNAG_02090	0.939523	1.67198e-41
CNAG_01761	0.928334	1.13605e-35
CNAG_05911	0.923217	0.00946123
CNAG_12564	0.921048	0.0223879
CNAG_13103	0.918868	0.0942136
CNAG_12192	0.914878	0.149175
CNAG_07759	0.903014	0.549905
CNAG_06839	0.901156	2.14745e-72
CNAG_02479	0.899514	6.1983e-13
CNAG_00068	0.899229	3.49719e-19
CNAG_01283	0.899	1.68029e-44
CNAG_04302	0.893982	0.0795132
CNAG_03057	0.893888	1.00824e-08
CNAG_04788	0.893391	1.38533e-57
CNAG_01279	0.888186	4.00885e-37
CNAG_06118	0.887504	5.38787e-60
CNAG_04548	0.881326	0.413291
CNAG_07797	0.880708	3.39018e-05
CNAG_12955	0.877859	0.102795
CNAG_04230	0.877418	0.439482
CNAG_06902	0.877242	5.87808e-05
CNAG_12869	0.868576	4.04734e-09
CNAG_12418	0.864542	0.21277
CNAG_03516	0.862928	3.75078e-51
CNAG_05402	0.857888	4.48246e-19
CNAG_02194	0.854827	1.72768e-39
CNAG_04355	0.851669	9.76379e-08
CNAG_03776	0.848674	1.9393e-22
CNAG_06487	0.847396	2.04948e-32
CNAG_02925	0.846194	2.83117e-35
CNAG_02051	0.844551	5.13951e-48
CNAG_02193	0.840443	6.69407e-30
CNAG_06545	0.836512	3.14854e-32
CNAG_07635	0.831389	1.1319e-45
CNAG_07909	0.830976	1.34103e-06
CNAG_00681	0.830607	6.69228e-26
CNAG_04245	0.8305	1.34003e-33
CNAG_00462	0.829575	4.88919e-48
CNAG_06568	0.827272	5.95126e-20
CNAG_03383	0.826323	3.87733e-23
CNAG_01145	0.81855	4.33577e-38
CNAG_05185	0.817842	9.77633e-07
CNAG_01498	0.812127	2.44915e-10
CNAG_01077	0.80938	0.456819
CNAG_02345	0.807732	1.29464e-20
CNAG_07415	0.8077	1.62965e-40
CNAG_06205	0.805876	7.8644e-64
CNAG_05224	0.80337	0.0107109
CNAG_04141	0.801263	3.58387e-17
CNAG_06126	0.801258	1.17575e-27
CNAG_00321	0.798697	0.000125304
CNAG_06517	0.793577	1.55024e-25
CNAG_12739	0.793447	0.151251
CNAG_02412	0.792383	5.95587e-16
CNAG_01683	0.79136	1.75656e-17
CNAG_12244	0.787167	0.249033
CNAG_00680	0.78672	4.34396e-43
CNAG_02924	0.784842	2.70795e-15
CNAG_02333	0.783717	3.30737e-19
CNAG_06746	0.779936	1.30873e-34
CNAG_01566	0.779853	1.43642e-31
CNAG_02963	0.7775	1.04314e-26
CNAG_12441	0.777334	0.579264
CNAG_03977	0.774641	6.59576e-35
CNAG_06316	0.773855	7.9392e-17
CNAG_12436	0.773079	0.103684
CNAG_13127	0.772961	0.176935
CNAG_03415	0.772108	4.18453e-11
CNAG_12485	0.770637	0.0875569
CNAG_07381	0.767159	1.85814e-41
CNAG_05186	0.765115	4.32864e-21
CNAG_01536	0.76254	6.9949e-17
CNAG_01981	0.762242	0.0109377
CNAG_05262	0.76218	3.61806e-37
CNAG_00423	0.760919	1.94427e-17
CNAG_02785	0.760226	1.27308e-42
CNAG_07613	0.75973	0.0805884
CNAG_00164	0.756874	2.12691e-06
CNAG_04018	0.753491	1.2863e-44
CNAG_02376	0.746062	8.23381e-33
CNAG_00077	0.735762	0.0106033
CNAG_03447	0.73491	3.77495e-28
CNAG_03920	0.729599	6.40879e-22
CNAG_01562	0.728194	1.76515e-49
CNAG_00166	0.72624	3.9988e-18
CNAG_08020	0.725629	3.3194e-09
CNAG_01572	0.724666	7.14589e-14
CNAG_01123	0.722332	8.34998e-22
CNAG_05605	0.722235	3.54553e-18
CNAG_07676	0.718897	1.13986e-58
CNAG_05274	0.715513	1.78447e-27
CNAG_03061	0.713734	6.28577e-17
CNAG_04793	0.71349	0.0226235
CNAG_06385	0.712917	1.64333e-13
CNAG_05516	0.711649	4.40346e-25
CNAG_05606	0.710781	3.01091e-22
CNAG_05523	0.709108	0.151457
CNAG_05391	0.708342	1.29393e-11
CNAG_03473	0.70723	4.59889e-10
CNAG_01088	0.706994	1.27201e-27
CNAG_05293	0.70667	1.97586e-12
CNAG_02418	0.705905	0.000147348
CNAG_03344	0.702779	0.000651723
CNAG_03634	0.701007	1.21787e-28
CNAG_12212	0.700644	1.17772e-14
CNAG_12284	0.698536	0.606345
CNAG_12470	0.697703	0.291962
CNAG_01101	0.697702	1.12092e-17
CNAG_01538	0.697642	0.000457055
CNAG_01512	0.695586	0.0079322
CNAG_01120	0.692689	2.78231e-41
CNAG_00750	0.692182	1.36718e-27
CNAG_04434	0.690121	4.01346e-33
CNAG_13018	0.688165	2.50406e-05
CNAG_07627	0.687647	9.59386e-24
CNAG_04157	0.686606	7.7133e-25
CNAG_02740	0.685591	2.03212e-13
CNAG_02570	0.684278	0.705316
CNAG_04777	0.683982	6.59846e-18
CNAG_07962	0.683282	0.000841546
CNAG_02437	0.682226	1.28726e-07
CNAG_13071	0.682159	0.536828
CNAG_03645	0.679095	3.45423e-38
CNAG_01354	0.678175	1.44391e-21
CNAG_03141	0.67797	0.132
CNAG_02729	0.677033	1.16568e-14
CNAG_07610	0.676224	0.195422
CNAG_01609	0.674369	7.54993e-15
CNAG_03426	0.673267	1.1876e-20
CNAG_05759	0.670777	0.000362513
CNAG_12360	0.670132	1.17823e-07
CNAG_01644	0.670075	8.12637e-35
CNAG_00760	0.669991	1.04641e-29
CNAG_05110	0.66938	2.36785e-35
CNAG_02600	0.668781	4.93076e-11
CNAG_12184	0.668486	0.18673
CNAG_06805	0.666646	0.228861
CNAG_05087	0.666548	0.0226834
CNAG_01559	0.666159	1.22354e-34
CNAG_05372	0.664875	1.37123e-37
CNAG_03139	0.663569	3.46805e-15
CNAG_04736	0.662913	9.83876e-07
CNAG_12097	0.66098	0.0118127
CNAG_06747	0.658416	1.53526e-17
CNAG_00532	0.657571	2.60325e-13
CNAG_02532	0.654807	0.776982
CNAG_04496	0.654627	4.88413e-22
CNAG_07951	0.653045	1.41361e-09
CNAG_00869	0.652701	3.45892e-21
CNAG_03009	0.652543	6.83932e-13
CNAG_03018	0.652302	5.82252e-16
CNAG_02145	0.651705	2.81281e-34
CNAG_04936	0.65146	1.84359e-39
CNAG_05757	0.647908	0.012437
CNAG_12013	0.647013	0.190595
CNAG_02413	0.645193	1.17966e-24
CNAG_06687	0.64506	1.24157e-17
CNAG_02850	0.644468	7.36589e-44
CNAG_02705	0.644151	3.82142e-06
CNAG_05312	0.643623	1.15904e-22
CNAG_05583	0.6434	4.52335e-22
CNAG_12932	0.642824	0.490455
CNAG_06345	0.6414	5.11305e-17
CNAG_07698	0.641115	0.309297
CNAG_00021	0.640685	1.37834e-13
CNAG_12653	0.640273	0.233913
CNAG_05913	0.639724	1.49788e-05
CNAG_12807	0.637556	0.648265
CNAG_03368	0.636729	6.92874e-30
CNAG_03720	0.635327	3.6389e-15
CNAG_03414	0.634858	1.46405e-10
CNAG_04010	0.630738	1.16037e-40
CNAG_05028	0.630186	0.00220483
CNAG_00900	0.626599	5.27959e-07
CNAG_12238	0.623786	0.000372178
CNAG_06400	0.6237	3.66291e-54
CNAG_06813	0.622924	9.27033e-32
CNAG_06774	0.622316	5.50668e-14
CNAG_00430	0.622291	9.55322e-06
CNAG_01681	0.621411	3.97966e-15
CNAG_03603	0.620513	2.68861e-18
CNAG_05375	0.620382	1.55215e-18
CNAG_05338	0.62003	5.86982e-05
CNAG_00976	0.61929	3.09945e-18
CNAG_04859	0.619288	1.94683e-13
CNAG_05343	0.61897	2.71771e-24
CNAG_02301	0.618079	4.70709e-23
CNAG_00238	0.617693	1.0577e-37
CNAG_01772	0.617045	2.33237e-23
CNAG_03624	0.613796	6.6836e-14
CNAG_04347	0.613728	0.00110148
CNAG_00697	0.613187	2.89432e-31
CNAG_02818	0.613027	1.05809e-07
CNAG_05059	0.610111	1.39533e-19
CNAG_03302	0.609124	1.56101e-13
CNAG_05739	0.609066	0.83171
CNAG_12039	0.609065	0.836461
CNAG_12464	0.609065	0.836461
CNAG_12167	0.609065	0.836461
CNAG_06050	0.609065	0.838527
CNAG_12388	0.609065	0.840745
CNAG_12040	0.609064	0.844272
CNAG_04827	0.609064	0.844272
CNAG_07919	0.609064	0.844272
CNAG_07834	0.609064	0.846454
CNAG_06082	0.609064	0.846454
CNAG_12042	0.609063	0.848965
CNAG_01085	0.609063	0.850395
CNAG_02544	0.609063	0.850395
CNAG_12361	0.609063	0.850395
CNAG_12716	0.609062	0.853098
CNAG_12359	0.609062	0.853098
CNAG_04551	0.609062	0.853098
CNAG_06590	0.608148	5.01563e-10
CNAG_00585	0.607698	1.38757e-11
CNAG_02082	0.607664	3.68889e-07
CNAG_03878	0.607266	3.12795e-12
CNAG_02328	0.606267	3.72466e-24
CNAG_06520	0.606241	3.31653e-11
CNAG_04367	0.604847	1.58979e-08
CNAG_00460	0.604635	5.40781e-17
CNAG_03106	0.604086	5.87274e-29
CNAG_12143	0.603143	0.533076
CNAG_07584	0.602603	0.650856
CNAG_01898	0.601681	7.21793e-18
CNAG_06052	0.601311	0.045159
CNAG_07924	0.600219	6.37121e-26
CNAG_01535	0.597468	2.5089e-24
CNAG_05981	0.597094	3.62062e-10
CNAG_02719	0.596774	0.000125391
CNAG_02157	0.59448	1.23262e-13
CNAG_06471	0.59321	4.40872e-18
CNAG_05755	0.593187	4.33776e-13
CNAG_05086	0.593076	4.02187e-13
CNAG_07523	0.592835	1.02192e-06
CNAG_00890	0.591666	4.02879e-29
CNAG_13090	0.591278	0.633271
CNAG_02856	0.590327	1.94816e-26
CNAG_03293	0.589857	2.85533e-15
CNAG_07391	0.58932	0.0197154
CNAG_02583	0.587596	9.99164e-05
CNAG_02803	0.58657	1.04754e-06
CNAG_01089	0.586427	5.92041e-14
CNAG_02910	0.585646	1.09054e-15
CNAG_04040	0.584305	2.451e-19
CNAG_05111	0.582637	1.62852e-24
CNAG_04655	0.580159	3.45441e-09
CNAG_03649	0.579752	4.73823e-15
CNAG_06112	0.579185	2.54433e-12
CNAG_01509	0.579171	2.42813e-13
CNAG_02504	0.579103	3.58875e-11
CNAG_02202	0.578612	3.05841e-08
CNAG_03997	0.577975	0.011338
CNAG_06368	0.577565	5.88499e-12
CNAG_03964	0.576859	4.26931e-09
CNAG_02540	0.574583	0.0732738
CNAG_01306	0.574245	1.87913e-16
CNAG_04515	0.571486	6.04921e-11
CNAG_00602	0.571109	2.60831e-13
CNAG_04192	0.570986	4.85313e-26
CNAG_00764	0.570985	3.75419e-22
CNAG_04601	0.570497	3.17654e-19
CNAG_05764	0.570056	7.41188e-29
CNAG_07582	0.568312	1.51351e-06
CNAG_05196	0.567826	1.70423e-14
CNAG_02958	0.567787	1.46426e-07
CNAG_01369	0.566486	3.82042e-06
CNAG_01364	0.565012	1.02753e-22
CNAG_04175	0.564044	6.54585e-12
CNAG_03961	0.563986	2.48039e-20
CNAG_06567	0.563043	2.38627e-16
CNAG_12236	0.562504	0.477097
CNAG_02159	0.559505	4.4369e-09
CNAG_05438	0.559012	9.77479e-09
CNAG_03975	0.558969	6.92118e-15
CNAG_02154	0.558654	2.79046e-19
CNAG_06322	0.558486	1.8082e-08
CNAG_03859	0.558351	4.45119e-13
CNAG_04136	0.557969	1.77905e-21
CNAG_01701	0.557319	1.02405e-11
CNAG_01140	0.55731	2.27324e-14
CNAG_00820	0.556253	3.235e-16
CNAG_05972	0.555949	0.445181
CNAG_06370	0.555682	5.20898e-13
CNAG_03452	0.555382	1.73525e-14
CNAG_07920	0.554938	0.761756
CNAG_12931	0.55425	0.763028
CNAG_01842	0.553156	3.81683e-29
CNAG_12950	0.552777	0.294652
CNAG_02338	0.552718	1.62579e-14
CNAG_07374	0.552681	6.00201e-10
CNAG_04400	0.551733	2.39627e-17
CNAG_12540	0.551706	0.587361
CNAG_02267	0.550968	6.11008e-10
CNAG_00607	0.550916	8.0619e-16
CNAG_06751	0.549291	1.59865e-19
CNAG_04825	0.54812	1.24643e-11
CNAG_02923	0.547821	9.11108e-25
CNAG_00643	0.547317	5.61589e-15
CNAG_02389	0.54651	2.81723e-15
CNAG_03051	0.5464	2.59685e-11
CNAG_12447	0.546199	0.388502
CNAG_05037	0.545279	0.463846
CNAG_13016	0.54413	0.0896337
CNAG_03284	0.543835	4.28251e-15
CNAG_06741	0.543663	1.70233e-13
CNAG_03367	0.543153	1.26796e-24
CNAG_12696	0.541987	0.526835
CNAG_02065	0.541109	3.04826e-15
CNAG_05627	0.541062	6.00075e-14
CNAG_04479	0.540724	1.56547e-14
CNAG_00125	0.540136	0.000113219
CNAG_04790	0.53922	3.37784e-15
CNAG_00747	0.539044	3.983e-23
CNAG_04395	0.538671	1.5881e-13
CNAG_00590	0.53854	2.4059e-22
CNAG_07660	0.538278	9.54954e-26
CNAG_05045	0.537719	2.10048e-07
CNAG_05499	0.537682	4.8885e-10
CNAG_00127	0.536339	3.35827e-11
CNAG_02960	0.536313	4.77188e-05
CNAG_06713	0.535859	5.87985e-27
CNAG_05769	0.535594	1.07401e-12
CNAG_01968	0.535455	0.375439
CNAG_12334	0.535432	0.0313038
CNAG_00128	0.535045	0.00599123
CNAG_01236	0.534882	2.52258e-10
CNAG_01629	0.534668	4.04559e-09
CNAG_04951	0.533038	0.0320048
CNAG_00930	0.532446	2.18239e-11
CNAG_03763	0.532084	9.95645e-28
CNAG_04709	0.531013	8.20554e-33
CNAG_06379	0.53048	3.0045e-13
CNAG_02502	0.529993	1.93096e-14
CNAG_00399	0.529791	1.62489e-11
CNAG_06051	0.528541	0.0415878
CNAG_02565	0.52842	9.36244e-12
CNAG_03912	0.528245	2.75928e-06
CNAG_05425	0.527787	8.30462e-07
CNAG_07536	0.527013	3.5759e-07
CNAG_06320	0.526859	1.11846e-24
CNAG_05130	0.526493	8.07578e-08
CNAG_05692	0.526118	6.87271e-15
CNAG_04824	0.525984	4.59228e-07
CNAG_04024	0.525886	6.82066e-06
CNAG_06739	0.525629	5.67536e-25
CNAG_03586	0.525421	7.95224e-09
CNAG_12714	0.52507	0.00322501
CNAG_12876	0.524951	5.96183e-09
CNAG_00061	0.524705	2.56666e-10
CNAG_07567	0.52415	6.87561e-09
CNAG_02922	0.52396	1.79024e-20
CNAG_00737	0.523864	2.22269e-13
CNAG_01638	0.523361	1.10781e-13
CNAG_04334	0.522697	8.21102e-30
CNAG_02361	0.522028	3.67221e-07
CNAG_05496	0.521942	0.0132693
CNAG_03064	0.521887	5.52919e-08
CNAG_07915	0.521337	0.667057
CNAG_04298	0.520807	1.06314e-11
CNAG_02025	0.52002	5.99326e-13
CNAG_01827	0.519976	0.000946218
CNAG_00259	0.519448	1.07903e-09
CNAG_03456	0.519445	4.06764e-10
CNAG_03310	0.519341	4.2316e-09
CNAG_03296	0.517844	2.10085e-11
CNAG_05810	0.517441	6.0261e-07
CNAG_01209	0.516772	2.48806e-17
CNAG_01379	0.516767	1.41401e-06
CNAG_01325	0.516597	9.24824e-08
CNAG_04468	0.516094	1.24912e-07
CNAG_07657	0.515379	9.51667e-10
CNAG_04962	0.51535	3.26818e-19
CNAG_07818	0.514656	3.23802e-13
CNAG_01390	0.514555	8.34066e-10
CNAG_02323	0.514388	9.00967e-16
CNAG_03300	0.513451	5.72256e-13
CNAG_01877	0.512907	2.95326e-12
CNAG_02718	0.512349	6.02944e-08
CNAG_05884	0.51176	2.6914e-16
CNAG_00706	0.511688	3.29263e-14
CNAG_02914	0.511439	2.5797e-14
CNAG_02951	0.510959	8.95092e-14
CNAG_00992	0.510505	1.49298e-06
CNAG_03578	0.510364	5.49315e-17
CNAG_01852	0.510021	3.49202e-23
CNAG_07413	0.509831	1.05236e-11
CNAG_03457	0.50916	6.28723e-14
CNAG_06096	0.508615	1.21444e-05
CNAG_01497	0.50773	0.0185004
CNAG_05284	0.506715	5.17262e-11
CNAG_03513	0.505249	1.60245e-10
CNAG_05245	0.505148	1.29346e-06
CNAG_00699	0.5048	6.50612e-07
CNAG_07851	0.504142	5.53896e-20
CNAG_03129	0.504052	8.94511e-05
CNAG_12850	0.503864	0.717789
CNAG_03265	0.503533	6.24915e-15
CNAG_05876	0.503394	4.75052e-09
CNAG_03055	0.503041	1.70303e-06
CNAG_06611	0.502535	7.49021e-15
CNAG_07535	0.501913	3.02466e-14
CNAG_05334	0.501492	0.594669
CNAG_06814	0.501376	0.361021
CNAG_05202	0.500836	1.07729e-13
CNAG_01092	0.500127	1.82919e-17
CNAG_02657	0.499814	5.0604e-15
CNAG_03592	0.499398	1.67013e-12
CNAG_04224	0.498929	7.65349e-19
CNAG_05781	0.498149	2.32725e-09
CNAG_02101	0.497729	1.18316e-07
CNAG_00969	0.49699	0.234478
CNAG_03896	0.496888	0.00107915
CNAG_04239	0.495911	0.000525523
CNAG_06893	0.495222	4.39283e-12
CNAG_01810	0.494684	3.90563e-05
CNAG_02813	0.494512	2.99485e-12
CNAG_04292	0.494022	3.63079e-16
CNAG_03101	0.493873	1.36879e-05
CNAG_12477	0.493484	0.710055
CNAG_00294	0.492843	1.85313e-19
CNAG_04373	0.492514	2.55549e-30
CNAG_05122	0.492391	6.16722e-12
CNAG_07739	0.491835	5.68388e-15
CNAG_03919	0.49181	3.00431e-13
CNAG_00063	0.491549	6.67531e-12
CNAG_06163	0.491439	0.774064
CNAG_00845	0.490904	1.82931e-10
CNAG_01565	0.490566	9.9971e-09
CNAG_00149	0.490175	7.51504e-12
CNAG_02777	0.490019	0.0517478
CNAG_00797	0.489566	2.58372e-08
CNAG_07980	0.48878	0.00439103
CNAG_04664	0.488617	5.06889e-15
CNAG_01633	0.488327	4.38137e-12
CNAG_06654	0.487373	4.38762e-08
CNAG_05719	0.487073	1.98101e-06
CNAG_05920	0.486207	1.11149e-09
CNAG_04343	0.486204	0.00174474
CNAG_01650	0.485814	2.74271e-15
CNAG_00449	0.48571	5.50422e-12
CNAG_04580	0.485355	1.85825e-13
CNAG_12414	0.485343	0.000362465
CNAG_04618	0.484597	0.000422955
CNAG_06325	0.484477	3.89404e-16
CNAG_03165	0.484354	3.74415e-18
CNAG_05822	0.484348	1.14476e-09
CNAG_03951	0.483676	9.48118e-11
CNAG_03921	0.483673	1.00794e-05
CNAG_01370	0.483153	0.0302476
CNAG_06929	0.483145	2.82429e-15
CNAG_06436	0.482886	0.012028
CNAG_06765	0.482781	2.39829e-07
CNAG_05182	0.482442	9.38251e-12
CNAG_01033	0.482206	5.48293e-09
CNAG_01168	0.481926	7.84609e-25
CNAG_00743	0.481782	6.78164e-08
CNAG_01021	0.481703	1.38214e-10
CNAG_04035	0.48167	2.58182e-14
CNAG_06256	0.480875	0.853871
CNAG_06348	0.480834	1.07268e-09
CNAG_05819	0.48081	1.45322e-13
CNAG_02064	0.480327	6.37625e-17
CNAG_03476	0.480319	2.90911e-11
CNAG_01189	0.480039	3.95828e-11
CNAG_05584	0.479869	3.1393e-09
CNAG_02999	0.479851	1.21347e-13
CNAG_03276	0.479489	6.87488e-10
CNAG_04310	0.479481	0.000362714
CNAG_02291	0.479269	5.64874e-11
CNAG_03812	0.479047	2.23832e-06
CNAG_04365	0.478772	2.62479e-12
CNAG_01624	0.478174	3.59638e-06
CNAG_02838	0.477932	1.38023e-14
CNAG_01997	0.477694	4.26525e-06
CNAG_03986	0.477634	3.26284e-16
CNAG_12820	0.477461	0.278303
CNAG_02982	0.477457	3.55722e-16
CNAG_07953	0.476181	3.76903e-12
CNAG_07814	0.474774	3.12339e-13
CNAG_04122	0.474285	5.44256e-06
CNAG_02564	0.473361	5.20764e-11
CNAG_03897	0.472443	1.84277e-05
CNAG_06318	0.472239	1.4963e-07
CNAG_05624	0.471972	1.11107e-11
CNAG_04591	0.471936	0.112955
CNAG_05221	0.471666	4.28437e-09
CNAG_01454	0.471618	2.61411e-22
CNAG_03810	0.471542	8.41721e-19
CNAG_06818	0.4714	1.45248e-05
CNAG_05711	0.471256	0.00147103
CNAG_04596	0.471246	5.187e-10
CNAG_01636	0.471073	4.09756e-13
CNAG_01974	0.470884	8.74062e-15
CNAG_01590	0.470515	1.38969e-09
CNAG_00142	0.470504	1.20148e-07
CNAG_04791	0.470177	3.26978e-14
CNAG_00179	0.468948	0.0112995
CNAG_00359	0.46851	6.56e-08
CNAG_07857	0.468383	1.2255e-17
CNAG_02810	0.46831	1.89456e-21
CNAG_00268	0.467172	0.000100064
CNAG_07362	0.467145	3.34884e-09
CNAG_04093	0.46692	0.033388
CNAG_01146	0.466302	5.05909e-17
CNAG_06906	0.466284	1.15096e-17
CNAG_05657	0.46619	1.68105e-07
CNAG_01197	0.46592	4.33731e-16
CNAG_07609	0.465256	1.02241e-11
CNAG_05408	0.465	1.34424e-22
CNAG_01596	0.464945	3.12743e-13
CNAG_01791	0.464539	1.38175e-12
CNAG_05151	0.464195	1.96046e-08
CNAG_00007	0.463817	8.2708e-20
CNAG_04708	0.463596	1.78149e-05
CNAG_04800	0.463503	3.02937e-10
CNAG_06489	0.463438	5.29985e-20
CNAG_01432	0.463317	7.03054e-12
CNAG_04180	0.463267	1.89567e-18
CNAG_00603	0.462836	2.11e-12
CNAG_03898	0.462581	5.22836e-06
CNAG_01623	0.462329	2.34556e-06
CNAG_12085	0.462322	0.683877
CNAG_01119	0.462321	6.68438e-07
CNAG_03602	0.46227	7.53144e-17
CNAG_01310	0.46035	3.99804e-13
CNAG_00822	0.460251	1.10518e-14
CNAG_06534	0.45956	8.86628e-15
CNAG_02664	0.459372	2.44732e-19
CNAG_12871	0.458284	0.309682
CNAG_04830	0.457969	0.00203294
CNAG_00580	0.457879	9.79567e-22
CNAG_05091	0.456784	3.28876e-16
CNAG_03993	0.456061	3.86574e-13
CNAG_06352	0.455991	1.03121e-18
CNAG_04807	0.455502	4.38169e-07
CNAG_07889	0.453821	1.92855e-06
CNAG_01687	0.453387	8.15655e-11
CNAG_00899	0.453281	8.43216e-10
CNAG_01869	0.453195	2.50469e-13
CNAG_13060	0.453068	0.550039
CNAG_03788	0.453002	1.60975e-07
CNAG_04243	0.452314	1.81395e-13
CNAG_01679	0.452052	3.03957e-22
CNAG_02763	0.452043	3.82526e-15
CNAG_02310	0.451804	4.76179e-14
CNAG_00442	0.451785	2.02076e-14
CNAG_00609	0.4512	8.65456e-12
CNAG_05907	0.450972	3.29725e-15
CNAG_05917	0.450403	1.94957e-14
CNAG_05513	0.449984	1.84671e-14
CNAG_05529	0.449077	1.36297e-08
CNAG_06206	0.448722	1.6642e-11
CNAG_05621	0.448632	1.28456e-15
CNAG_06279	0.448515	5.25112e-24
CNAG_03636	0.44846	1.99656e-06
CNAG_06221	0.448418	1.2496e-12
CNAG_05623	0.448415	8.56727e-08
CNAG_02316	0.448237	1.04348e-14
CNAG_04181	0.448169	1.15396e-12
CNAG_12497	0.447671	0.127785
CNAG_02382	0.447656	2.14007e-09
CNAG_04697	0.447609	3.83615e-15
CNAG_01124	0.447399	0.000473175
CNAG_01625	0.446716	7.60816e-07
CNAG_00853	0.445705	6.77693e-12
CNAG_07423	0.445114	1.16985e-06
CNAG_02143	0.445085	0.000825043
CNAG_05420	0.444977	0.0589619
CNAG_12488	0.444746	0.833086
CNAG_12947	0.444746	0.833086
CNAG_04670	0.444604	1.56404e-22
CNAG_01756	0.444543	0.000184986
CNAG_03762	0.444292	1.63572e-08
CNAG_03930	0.444089	6.62106e-08
CNAG_06472	0.444074	8.04435e-09
CNAG_02737	0.443132	0.697074
CNAG_04387	0.442627	2.65884e-07
CNAG_02800	0.441719	7.55648e-09
CNAG_02204	0.441423	3.77306e-10
CNAG_03116	0.441379	8.50126e-15
CNAG_04451	0.441213	2.076e-10
CNAG_00162	0.440789	2.20218e-08
CNAG_00265	0.440397	5.24835e-08
CNAG_07469	0.440148	1.56467e-07
CNAG_00811	0.439539	5.09455e-06
CNAG_02209	0.439294	9.9034e-13
CNAG_02894	0.439215	3.29088e-08
CNAG_06386	0.439189	9.87145e-12
CNAG_01171	0.439046	0.000609598
CNAG_06763	0.438971	8.22139e-12
CNAG_06204	0.438807	6.94101e-08
CNAG_01828	0.438564	1.34542e-10
CNAG_02840	0.438032	7.99792e-05
CNAG_07997	0.437196	0.0820468
CNAG_03949	0.4369	9.03637e-10
CNAG_01172	0.43689	4.49505e-12
CNAG_01797	0.436476	1.67635e-09
CNAG_05457	0.435806	4.60646e-18
CNAG_03485	0.435656	2.2333e-14
CNAG_06277	0.434662	1.81141e-13
CNAG_05571	0.434067	3.59615e-19
CNAG_06191	0.434008	4.05337e-05
CNAG_00358	0.433801	9.59604e-09
CNAG_02034	0.433503	1.83793e-08
CNAG_04235	0.433296	2.84118e-10
CNAG_01397	0.433128	7.10058e-13
CNAG_03963	0.433106	7.88019e-06
CNAG_03809	0.433008	9.14339e-20
CNAG_00576	0.432628	6.78483e-14
CNAG_06259	0.431937	0.0077127
CNAG_02799	0.43165	0.0783112
CNAG_06697	0.43143	6.05086e-11
CNAG_05789	0.43137	2.77498e-06
CNAG_02507	0.431139	5.47779e-13
CNAG_00143	0.430664	1.42236e-08
CNAG_12542	0.430645	0.781231
CNAG_00785	0.430629	7.57342e-12
CNAG_03098	0.430349	6.41021e-12
CNAG_07000	0.430187	3.73366e-19
CNAG_04588	0.429757	3.8897e-16
CNAG_06061	0.429426	6.41883e-20
CNAG_00241	0.42928	1.41376e-12
CNAG_00608	0.429202	7.8009e-11
CNAG_05118	0.429006	1.19252e-09
CNAG_00090	0.428272	4.37496e-13
CNAG_05811	0.4279	1.2048e-10
CNAG_05371	0.42783	1.20755e-10
CNAG_06948	0.427745	1.64747e-08
CNAG_00375	0.427352	8.711e-13
CNAG_12024	0.427185	2.00594e-05
CNAG_04008	0.427119	0.000190993
CNAG_01600	0.427082	1.88037e-07
CNAG_12827	0.427044	1.00447e-11
CNAG_01020	0.426799	3.14262e-13
CNAG_00513	0.426402	2.68102e-08
CNAG_00934	0.426153	0.438048
CNAG_01136	0.425943	1.43938e-10
CNAG_04957	0.425755	6.02335e-11
CNAG_05270	0.425503	7.47494e-12
CNAG_03979	0.425251	1.67758e-08
CNAG_06033	0.424505	3.77073e-12
CNAG_03820	0.424306	1.43576e-12
CNAG_01676	0.423389	3.4219e-10
CNAG_03789	0.423115	3.35436e-06
CNAG_06341	0.422904	3.92328e-06
CNAG_05401	0.422748	7.91777e-09
CNAG_00535	0.422096	1.83263e-15
CNAG_01398	0.421986	9.13238e-17
CNAG_05311	0.421815	8.86951e-21
CNAG_01117	0.42162	8.89299e-19
CNAG_01721	0.421212	5.41862e-15
CNAG_03940	0.420773	3.68291e-16
CNAG_06008	0.420166	3.87171e-07
CNAG_05745	0.419534	2.02328e-25
CNAG_07803	0.419374	0.000767831
CNAG_02709	0.419135	4.28519e-10
CNAG_05751	0.419	1.01676e-14
CNAG_07444	0.418904	0.0426532
CNAG_05033	0.418393	1.83018e-17
CNAG_06591	0.417958	6.46221e-16
CNAG_04817	0.417172	1.511e-08
CNAG_04103	0.416966	0.0504487
CNAG_06228	0.416831	1.33837e-13
CNAG_04222	0.41671	2.2332e-07
CNAG_04236	0.416416	3.18967e-09
CNAG_05509	0.416269	1.39674e-05
CNAG_03124	0.415689	4.09944e-14
CNAG_04982	0.415275	0.0195079
CNAG_04311	0.415246	1.83563e-07
CNAG_03080	0.414351	9.04187e-15
CNAG_05705	0.414174	2.38849e-07
CNAG_06300	0.413827	2.4954e-13
CNAG_07864	0.41363	1.79718e-08
CNAG_03587	0.413074	6.23431e-08
CNAG_05166	0.413052	5.93787e-16
CNAG_01894	0.412768	1.72643e-13
CNAG_06734	0.412343	3.22997e-05
CNAG_02842	0.412106	6.02484e-10
CNAG_03521	0.411225	0.00326368
CNAG_07376	0.410908	1.36529e-09
CNAG_13089	0.410855	0.11578
CNAG_05816	0.410615	7.20441e-10
CNAG_05217	0.410389	2.1176e-05
CNAG_00084	0.410003	3.90317e-17
CNAG_07598	0.409856	3.74559e-20
CNAG_02898	0.409814	1.13282e-14
CNAG_06138	0.409791	4.87106e-13
CNAG_03260	0.409628	1.10443e-09
CNAG_00343	0.409353	4.48946e-09
CNAG_00906	0.409272	1.91105e-13
CNAG_06367	0.408849	5.33513e-11
CNAG_05473	0.408315	0.005689
CNAG_02520	0.407867	8.02884e-09
CNAG_04615	0.407512	1.96669e-05
CNAG_03291	0.40748	1.96689e-10
CNAG_03387	0.407397	0.000396655
CNAG_04571	0.407167	5.12852e-10
CNAG_02825	0.407033	6.32272e-07
CNAG_02720	0.406907	9.01021e-05
CNAG_07382	0.406483	1.23613e-15
CNAG_12715	0.406257	0.215261
CNAG_07959	0.406011	5.32688e-11
CNAG_05782	0.405582	4.51554e-11
CNAG_03008	0.405365	5.13115e-08
CNAG_00086	0.40528	9.42604e-08
CNAG_06317	0.404414	3.29133e-09
CNAG_02115	0.403859	0.744259
CNAG_03647	0.403473	1.76549e-07
CNAG_05893	0.402601	4.21845e-23
CNAG_07856	0.401846	1.88493e-07
CNAG_02100	0.401447	0.0372176
CNAG_03086	0.401304	2.58069e-11
CNAG_06755	0.400934	5.03917e-08
CNAG_00386	0.400623	9.52184e-14
CNAG_02959	0.400599	2.41077e-05
CNAG_07363	0.400428	5.45785e-15
CNAG_00660	0.400186	1.35708e-08
CNAG_00722	0.400111	1.84895e-09
CNAG_03520	0.39998	0.0710858
CNAG_00665	0.39992	7.73942e-19
CNAG_04360	0.399419	6.76518e-09
CNAG_02099	0.39904	0.0539498
CNAG_04095	0.398943	8.01924e-05
CNAG_03695	0.398627	9.24247e-05
CNAG_12045	0.39824	0.224867
CNAG_03438	0.398059	2.81037e-12
CNAG_06849	0.397959	0.000183992
CNAG_01729	0.397537	2.1734e-09
CNAG_12074	0.397407	0.16062
CNAG_06802	0.397252	0.718469
CNAG_03589	0.397239	2.90369e-10
CNAG_05231	0.396997	9.4039e-08
CNAG_06656	0.396881	1.82386e-08
CNAG_05664	0.396761	8.37745e-07
CNAG_03876	0.396652	2.01096e-11
CNAG_06260	0.396322	0.000199993
CNAG_05194	0.395906	2.09752e-10
CNAG_01885	0.395873	7.98593e-12
CNAG_03817	0.395838	0.000121494
CNAG_01639	0.394368	6.08254e-14
CNAG_04023	0.394081	2.34372e-14
CNAG_04286	0.393826	1.1883e-08
CNAG_00628	0.393795	3.70791e-05
CNAG_05004	0.393413	3.81478e-10
CNAG_02857	0.393343	2.54709e-15
CNAG_05302	0.393254	0.00140707
CNAG_12250	0.393133	6.60141e-10
CNAG_04732	0.393095	7.796e-09
CNAG_02317	0.392548	8.11933e-05
CNAG_04731	0.392355	2.60973e-05
CNAG_04044	0.391963	2.18316e-06
CNAG_04528	0.391598	0.000920457
CNAG_01608	0.391387	8.30902e-08
CNAG_04441	0.391097	3.64274e-11
CNAG_06762	0.390882	0.00025023
CNAG_06246	0.390423	5.78829e-16
CNAG_12425	0.389944	0.168515
CNAG_02522	0.389536	1.88015e-11
CNAG_01673	0.389465	2.72983e-15
CNAG_02093	0.38927	1.7335e-08
CNAG_01598	0.388983	2.51505e-07
CNAG_07563	0.388965	1.07419e-08
CNAG_02802	0.388348	0.000933279
CNAG_04204	0.388243	5.63476e-08
CNAG_03188	0.388241	4.23638e-14
CNAG_06117	0.388063	3.84996e-05
CNAG_06029	0.387293	0.000252777
CNAG_04452	0.387269	4.06625e-09
CNAG_07884	0.387116	1.34182e-10
CNAG_05976	0.387013	2.80748e-12
CNAG_00078	0.386699	2.90111e-07
CNAG_07439	0.386021	9.70704e-15
CNAG_00577	0.385944	9.83745e-07
CNAG_04761	0.38568	8.56481e-06
CNAG_06235	0.385588	6.48326e-05
CNAG_05413	0.385406	0.000782236
CNAG_04348	0.385312	5.10755e-06
CNAG_00320	0.385099	1.62114e-08
CNAG_01130	0.384224	7.12856e-13
CNAG_05360	0.384078	1.93781e-08
CNAG_03439	0.383736	3.21073e-15
CNAG_03186	0.383465	1.26867e-14
CNAG_00141	0.383342	0.00155113
CNAG_01060	0.383019	1.79146e-19
CNAG_03886	0.382894	1.80286e-14
CNAG_02816	0.382716	2.76947e-12
CNAG_06347	0.382413	1.92032e-06
CNAG_00400	0.382353	4.82029e-10
CNAG_04899	0.382332	7.44691e-11
CNAG_00022	0.382224	2.9744e-12
CNAG_04255	0.382182	0.00128272
CNAG_05535	0.382124	1.75937e-15
CNAG_06756	0.381997	6.74627e-06
CNAG_04612	0.380832	1.38434e-12
CNAG_04072	0.380673	0.000396941
CNAG_06705	0.380483	0.00952217
CNAG_01320	0.380049	4.92129e-12
CNAG_00589	0.379934	2.23274e-09
CNAG_03868	0.379322	9.26234e-09
CNAG_01485	0.378902	2.64211e-07
CNAG_02866	0.378716	1.19869e-06
CNAG_04493	0.378571	1.57874e-09
CNAG_03264	0.378541	1.90524e-07
CNAG_03588	0.378307	6.97124e-06
CNAG_03931	0.377821	4.98635e-16
CNAG_01983	0.377493	3.98582e-05
CNAG_06314	0.377335	1.20603e-10
CNAG_01137	0.376871	3.36039e-15
CNAG_07958	0.376731	0.00389945
CNAG_12704	0.376497	0.000543703
CNAG_01053	0.376345	1.29609e-13
CNAG_04570	0.376244	2.44022e-16
CNAG_00512	0.375815	1.3102e-15
CNAG_07735	0.375568	1.65408e-07
CNAG_03390	0.375478	1.61255e-10
CNAG_07459	0.375469	0.0361231
CNAG_06076	0.375457	1.10775e-09
CNAG_03724	0.374724	5.15522e-06
CNAG_05557	0.374207	6.12622e-12
CNAG_06273	0.374034	6.98185e-10
CNAG_06363	0.373449	3.36512e-08
CNAG_03012	0.373406	0.000132056
CNAG_06630	0.37332	5.78197e-10
CNAG_09003	0.373291	0.660698
CNAG_13038	0.373147	0.0669603
CNAG_05164	0.372942	8.49593e-11
CNAG_03331	0.372864	1.42031e-13
CNAG_04513	0.372786	9.27173e-13
CNAG_01231	0.37272	0.000198714
CNAG_03509	0.372652	2.42136e-11
CNAG_00051	0.372623	4.38102e-13
CNAG_03781	0.372403	7.21427e-09
CNAG_04801	0.372383	3.48264e-13
CNAG_06403	0.371835	1.15644e-07
CNAG_05380	0.371731	3.7679e-08
CNAG_00345	0.371004	4.30386e-10
CNAG_05651	0.370939	0.00588247
CNAG_04179	0.370935	1.34684e-12
CNAG_03710	0.370897	4.06177e-11
CNAG_01688	0.370829	9.23702e-14
CNAG_12794	0.370744	0.0867241
CNAG_02676	0.37028	6.62656e-08
CNAG_07433	0.370212	6.72142e-09
CNAG_02824	0.369869	1.2597e-07
CNAG_01564	0.369839	8.3546e-09
CNAG_03926	0.369778	1.81876e-10
CNAG_00716	0.369645	4.73395e-12
CNAG_01769	0.369414	8.62192e-11
CNAG_03893	0.369205	3.72088e-06
CNAG_01148	0.368914	8.96867e-07
CNAG_04247	0.368885	1.052e-05
CNAG_03822	0.368679	3.71676e-07
CNAG_00754	0.368503	1.72659e-14
CNAG_04101	0.36781	4.0931e-08
CNAG_12507	0.367703	0.75264
CNAG_00306	0.367583	0.143375
CNAG_05603	0.367298	1.49808e-05
CNAG_04402	0.366742	6.06357e-10
CNAG_04980	0.366464	2.2349e-08
CNAG_01477	0.366337	8.09097e-13
CNAG_07553	0.366188	4.82231e-07
CNAG_00567	0.366151	1.44419e-08
CNAG_00334	0.366085	2.54173e-10
CNAG_07908	0.365993	1.1919e-09
CNAG_01816	0.365655	0.0234773
CNAG_07490	0.365643	0.487045
CNAG_02028	0.365603	4.05809e-12
CNAG_07679	0.365043	4.16072e-11
CNAG_04289	0.36498	1.52489e-14
CNAG_02919	0.364857	0.0182954
CNAG_01548	0.364694	1.08545e-15
CNAG_03196	0.364547	5.20164e-10
CNAG_04041	0.364456	2.42237e-08
CNAG_00018	0.364191	3.79169e-12
CNAG_05767	0.364133	4.48493e-11
CNAG_00009	0.364129	3.84473e-09
CNAG_02212	0.364116	8.03575e-19
CNAG_05537	0.363503	1.64574e-08
CNAG_05179	0.363395	1.88028e-16
CNAG_03719	0.363209	0.00282667
CNAG_04534	0.363049	0.000125251
CNAG_04356	0.362869	1.07448e-10
CNAG_00792	0.362132	1.39489e-07
CNAG_00411	0.361436	3.33044e-13
CNAG_03711	0.360849	6.05556e-06
CNAG_02952	0.360648	9.05809e-08
CNAG_12094	0.360354	0.0217898
CNAG_02280	0.360312	4.7873e-06
CNAG_00364	0.359726	4.12175e-07
CNAG_03990	0.359684	0.260101
CNAG_01351	0.359352	1.58695e-09
CNAG_01689	0.359073	0.745187
CNAG_04287	0.358692	1.14104e-07
CNAG_03629	0.357965	2.40403e-22
CNAG_03170	0.357665	2.14734e-07
CNAG_05694	0.356558	5.99138e-13
CNAG_06127	0.355941	1.68045e-07
CNAG_02368	0.355922	1.69673e-09
CNAG_04613	0.355859	3.48141e-14
CNAG_04646	0.355839	0.000176731
CNAG_04029	0.355626	0.0315522
CNAG_06077	0.355369	5.99002e-14
CNAG_04216	0.355183	0.774563
CNAG_02050	0.35514	3.96654e-05
CNAG_12022	0.355089	0.0417115
CNAG_03440	0.35495	0.00027146
CNAG_01096	0.354894	0.00019335
CNAG_02578	0.354274	1.43891e-06
CNAG_06603	0.354192	2.71117e-12
CNAG_05200	0.354181	1.77477e-05
CNAG_03968	0.353944	2.89498e-08
CNAG_04895	0.353733	1.31378e-09
CNAG_05895	0.35362	2.17732e-13
CNAG_07502	0.353273	1.31976e-05
CNAG_03815	0.352799	8.17811e-10
CNAG_00273	0.352751	0.00300207
CNAG_02354	0.352744	1.87182e-09
CNAG_01840	0.352701	4.5976e-16
CNAG_01755	0.35264	1.25486e-07
CNAG_04557	0.352499	5.76096e-05
CNAG_06669	0.352429	1.96405e-05
CNAG_07813	0.352313	1.22185e-10
CNAG_02687	0.351929	3.61547e-08
CNAG_03048	0.351902	6.74653e-06
CNAG_06353	0.351793	1.42513e-09
CNAG_07650	0.351627	0.057892
CNAG_07778	0.351607	1.39011e-10
CNAG_00026	0.351604	1.18305e-09
CNAG_13160	0.35135	0.758091
CNAG_04340	0.350885	3.14572e-10
CNAG_01461	0.350875	6.99552e-07
CNAG_03552	0.350435	0.00682293
CNAG_04460	0.349936	1.13904e-13
CNAG_07633	0.349827	0.0566022
CNAG_03203	0.349721	2.09436e-11
CNAG_03478	0.34958	0.000716102
CNAG_08010	0.349356	0.855004
CNAG_06798	0.349355	1.90003e-06
CNAG_06626	0.349323	7.43992e-13
CNAG_05919	0.348762	1.67237e-08
CNAG_06535	0.348754	5.99211e-05
CNAG_03925	0.348492	0.000228118
CNAG_06679	0.347978	5.90153e-10
CNAG_00510	0.347809	8.4345e-07
CNAG_00752	0.347749	0.00977471
CNAG_06604	0.347725	1.77385e-09
CNAG_06645	0.34756	1.02475e-05
CNAG_03748	0.347462	1.9822e-12
CNAG_07957	0.347419	6.23814e-06
CNAG_04100	0.347326	0.138719
CNAG_03357	0.347286	1.32265e-07
CNAG_04260	0.347107	6.29401e-13
CNAG_03596	0.347029	5.27017e-09
CNAG_00775	0.346853	2.03781e-08
CNAG_00551	0.346772	2.65285e-14
CNAG_03205	0.346499	6.52416e-08
CNAG_06707	0.346475	0.0182577
CNAG_02185	0.345889	3.17187e-05
CNAG_05887	0.345786	6.11378e-10
CNAG_01105	0.345781	5.02307e-07
CNAG_00661	0.345626	7.44071e-06
CNAG_02374	0.345403	0.000454111
CNAG_07336	0.345182	0.135414
CNAG_02882	0.345108	1.64933e-07
CNAG_01902	0.345093	2.11084e-11
CNAG_07004	0.344352	7.87093e-19
CNAG_02037	0.343999	8.45149e-09
CNAG_12585	0.343969	0.651143
CNAG_07628	0.343869	9.68782e-19
CNAG_04822	0.343537	3.94457e-06
CNAG_00236	0.343451	0.00124445
CNAG_00243	0.342946	1.27942e-05
CNAG_00613	0.342852	0.000229802
CNAG_03144	0.342758	5.40332e-09
CNAG_12407	0.342428	0.00553242
CNAG_00104	0.342347	8.56621e-10
CNAG_04370	0.342319	6.83083e-09
CNAG_05030	0.342188	1.3138e-07
CNAG_01593	0.342044	7.77369e-07
CNAG_03653	0.342027	1.44395e-09
CNAG_00793	0.341841	8.49105e-09
CNAG_06643	0.341616	1.36917e-05
CNAG_03658	0.341466	1.32784e-07
CNAG_02378	0.34145	1.51359e-05
CNAG_13104	0.34116	0.0434044
CNAG_01882	0.341159	3.1712e-06
CNAG_00878	0.341057	0.00490238
CNAG_04710	0.34085	5.17028e-10
CNAG_04189	0.340739	7.20709e-18
CNAG_01400	0.340517	1.58216e-05
CNAG_05145	0.340475	4.59627e-08
CNAG_04952	0.340403	2.94111e-09
CNAG_03020	0.340354	4.11009e-07
CNAG_06356	0.339663	0.0129396
CNAG_03481	0.339638	3.83928e-06
CNAG_01162	0.339139	6.60787e-07
CNAG_02383	0.339062	2.40613e-05
CNAG_01165	0.338989	1.01642e-05
CNAG_02809	0.338865	4.68744e-10
CNAG_04694	0.338527	3.6137e-05
CNAG_05596	0.338372	5.11045e-09
CNAG_07694	0.338365	1.49329e-09
CNAG_01582	0.338072	0.0254358
CNAG_06123	0.337372	4.12113e-10
CNAG_05354	0.3373	6.87263e-07
CNAG_01948	0.337182	1.88349e-09
CNAG_00705	0.337136	7.0006e-13
CNAG_03764	0.336959	0.360423
CNAG_03885	0.336261	1.07983e-10
CNAG_06184	0.336184	4.66247e-05
CNAG_07506	0.335965	4.07211e-10
CNAG_00312	0.33565	2.18043e-05
CNAG_07601	0.335602	0.00015445
CNAG_02782	0.335322	2.5616e-05
CNAG_08024	0.334773	0.00527465
CNAG_02749	0.333979	2.58933e-08
CNAG_03483	0.333762	2.77715e-06
CNAG_03231	0.33355	0.00608739
CNAG_06661	0.333505	1.0492e-08
CNAG_01550	0.333429	1.11126e-06
CNAG_03033	0.333419	1.58144e-07
CNAG_01836	0.333139	0.0219219
CNAG_05239	0.333057	0.00189341
CNAG_00439	0.33294	5.02996e-08
CNAG_00741	0.332407	4.27656e-19
CNAG_06005	0.332154	5.11034e-06
CNAG_12435	0.332106	0.56324
CNAG_01820	0.331911	1.73399e-09
CNAG_05150	0.331905	1.38213e-10
CNAG_05497	0.331623	0.00016093
CNAG_00971	0.330938	9.31908e-05
CNAG_00529	0.330912	0.0101647
CNAG_00758	0.330691	0.000724183
CNAG_05019	0.330598	0.000135903
CNAG_00810	0.330557	1.76431e-08
CNAG_05177	0.330422	1.41634e-05
CNAG_05538	0.330127	4.76437e-08
CNAG_02086	0.3301	9.13062e-08
CNAG_03590	0.330075	1.05628e-10
CNAG_01528	0.330021	3.26624e-08
CNAG_00278	0.329952	1.44355e-06
CNAG_05619	0.32982	8.35157e-06
CNAG_12972	0.329742	0.894981
CNAG_00633	0.329661	7.98456e-11
CNAG_01371	0.329616	1.2826e-08
CNAG_02128	0.32943	3.03774e-09
CNAG_03386	0.328564	0.0054167
CNAG_02745	0.328545	4.03728e-09
CNAG_04465	0.328116	3.46211e-08
CNAG_12494	0.328017	0.524266
CNAG_02481	0.328014	2.4162e-08
CNAG_02812	0.3278	4.13314e-05
CNAG_06002	0.327043	5.38205e-05
CNAG_12781	0.326859	0.874593
CNAG_06284	0.32659	7.60696e-05
CNAG_05105	0.326168	2.81709e-14
CNAG_02791	0.326016	1.94508e-05
CNAG_04673	0.325893	0.0999287
CNAG_00762	0.32575	4.58073e-05
CNAG_03872	0.325711	7.42176e-07
CNAG_05997	0.325655	1.37312e-10
CNAG_01049	0.325438	3.49909e-06
CNAG_07434	0.325411	0.000158685
CNAG_02322	0.325281	5.76961e-05
CNAG_03933	0.325124	0.000782463
CNAG_02375	0.324818	1.07443e-07
CNAG_05243	0.324736	6.48286e-07
CNAG_01468	0.324681	0.0198378
CNAG_06815	0.324618	0.690479
CNAG_03985	0.324382	1.44512e-07
CNAG_01871	0.323916	5.61241e-08
CNAG_02776	0.3239	0.00214095
CNAG_03945	0.323606	0.235079
CNAG_01667	0.323229	1.44677e-06
CNAG_00417	0.323116	5.92118e-07
CNAG_02686	0.322868	1.58938e-09
CNAG_04073	0.322853	2.08655e-11
CNAG_06401	0.322502	1.28751e-05
CNAG_06391	0.322416	0.15845
CNAG_04774	0.322218	3.68405e-07
CNAG_12979	0.321553	0.649377
CNAG_03335	0.321501	2.52736e-09
CNAG_03693	0.321209	9.77537e-08
CNAG_01607	0.321058	1.05663e-06
CNAG_01865	0.321046	0.0237238
CNAG_06840	0.32101	9.48504e-10
CNAG_01641	0.320839	2.19039e-07
CNAG_02772	0.320712	4.22711e-05
CNAG_12426	0.320451	0.276173
CNAG_04053	0.32041	0.00398717
CNAG_00304	0.320278	0.000959945
CNAG_05541	0.320243	1.64883e-05
CNAG_06378	0.319787	0.000127969
CNAG_06086	0.319622	0.000203317
CNAG_00989	0.31948	0.000114074
CNAG_03745	0.319286	0.0136323
CNAG_02319	0.319015	4.67652e-06
CNAG_02416	0.318933	1.55406e-08
CNAG_04259	0.318868	1.88281e-06
CNAG_04182	0.318733	6.56342e-07
CNAG_06383	0.318719	0.000170586
CNAG_01430	0.318619	2.15698e-05
CNAG_04271	0.318594	6.50147e-06
CNAG_00622	0.31848	0.000129064
CNAG_07253	0.318383	1.25067e-05
CNAG_00362	0.318351	6.88318e-09
CNAG_00721	0.318047	6.0399e-08
CNAG_05906	0.317652	0.000821514
CNAG_05316	0.317283	2.50809e-05
CNAG_00392	0.317255	0.000120969
CNAG_05926	0.3171	5.95689e-10
CNAG_02773	0.316933	7.40252e-09
CNAG_02266	0.316932	8.28679e-13
CNAG_00092	0.316699	3.60197e-06
CNAG_06120	0.316686	6.73349e-09
CNAG_04303	0.316587	2.42913e-11
CNAG_03388	0.31625	5.62297e-09
CNAG_01537	0.316142	1.92459e-09
CNAG_05101	0.315905	6.74736e-07
CNAG_06745	0.315877	0.000100312
CNAG_05398	0.315787	3.32865e-08
CNAG_00151	0.315591	5.57848e-10
CNAG_05674	0.31542	6.01082e-07
CNAG_00415	0.315306	1.50817e-05
CNAG_06837	0.315204	8.20798e-06
CNAG_01288	0.314738	0.000141423
CNAG_00619	0.314625	0.000315909
CNAG_13063	0.314365	5.55029e-06
CNAG_06716	0.314232	2.63002e-07
CNAG_02077	0.314006	0.000149622
CNAG_06183	0.313999	3.93168e-06
CNAG_04500	0.313228	1.79243e-06
CNAG_04328	0.312922	1.28684e-06
CNAG_04501	0.312886	1.56387e-05
CNAG_00509	0.31281	4.69518e-12
CNAG_06248	0.312264	4.95313e-09
CNAG_01305	0.312015	5.98977e-07
CNAG_05007	0.311953	2.18835e-08
CNAG_05081	0.311901	5.23429e-06
CNAG_03332	0.311859	9.14879e-07
CNAG_07276	0.311528	0.843569
CNAG_03285	0.311334	8.2418e-10
CNAG_00258	0.311265	2.06264e-07
CNAG_00874	0.311223	1.76835e-06
CNAG_06708	0.311186	5.12166e-05
CNAG_03454	0.310899	0.227698
CNAG_02190	0.310647	0.00692423
CNAG_00828	0.310635	0.0141648
CNAG_04802	0.310568	0.00128589
CNAG_00408	0.310524	6.41266e-06
CNAG_02907	0.310353	9.73685e-07
CNAG_07652	0.310255	0.758958
CNAG_03396	0.310252	1.14068e-08
CNAG_06753	0.310044	4.32251e-12
CNAG_04699	0.309897	4.07608e-08
CNAG_04146	0.309758	3.93395e-09
CNAG_00748	0.309686	0.00130671
CNAG_02875	0.309228	1.59585e-05
CNAG_02075	0.309206	1.16788e-06
CNAG_05854	0.308946	0.000310905
CNAG_01111	0.308929	3.45904e-08
CNAG_07946	0.308246	0.410756
CNAG_01749	0.308069	0.00449123
CNAG_02478	0.307927	0.00063064
CNAG_03441	0.307682	4.76107e-08
CNAG_01587	0.307252	2.35927e-09
CNAG_06421	0.307074	4.56082e-05
CNAG_00896	0.306937	0.0011294
CNAG_07416	0.306866	0.00353669
CNAG_06764	0.306837	1.15076e-06
CNAG_01715	0.30677	3.18559e-06
CNAG_06601	0.306633	3.10866e-06
CNAG_06830	0.306394	1.90314e-05
CNAG_05722	0.306237	1.84857e-10
CNAG_05936	0.306231	2.48983e-09
CNAG_05825	0.306226	1.25514e-06
CNAG_01483	0.306131	2.10208e-05
CNAG_05848	0.305823	1.35348e-11
CNAG_02712	0.305628	2.23379e-06
CNAG_03311	0.30545	5.20648e-06
CNAG_06620	0.30545	6.80112e-08
CNAG_12672	0.305273	0.657421
CNAG_07785	0.305249	0.327414
CNAG_06419	0.304877	0.0012319
CNAG_03356	0.304569	4.62287e-05
CNAG_00237	0.304474	5.94137e-08
CNAG_00791	0.304457	7.31507e-06
CNAG_01817	0.304388	0.00560327
CNAG_00514	0.304168	9.00104e-07
CNAG_00852	0.303741	7.31842e-08
CNAG_07437	0.303572	7.2282e-05
CNAG_04721	0.303491	1.71044e-06
CNAG_00966	0.303419	1.80494e-09
CNAG_08006	0.303412	0.104483
CNAG_01045	0.303379	5.6065e-10
CNAG_01256	0.30238	0.00077148
CNAG_01818	0.302328	1.1057e-07
CNAG_06719	0.302	0.000158138
CNAG_02120	0.30199	2.11606e-06
CNAG_01991	0.301775	1.62128e-10
CNAG_00455	0.301654	2.56724e-05
CNAG_04013	0.301503	4.14703e-07
CNAG_03787	0.30104	3.39602e-10
CNAG_06597	0.300818	5.0287e-09
CNAG_04147	0.300667	4.76874e-06
CNAG_01198	0.300598	0.000159068
CNAG_07977	0.300504	2.03608e-06
CNAG_01546	0.300423	0.000660606
CNAG_05265	0.300369	1.18207e-05
CNAG_03875	0.300196	0.00662208
CNAG_05353	0.300024	4.50658e-11
CNAG_05169	0.299832	0.00547264
CNAG_00786	0.299822	0.000599568
CNAG_03136	0.299688	0.00177408
CNAG_05931	0.299521	7.41907e-08
CNAG_02421	0.299344	1.62295e-06
CNAG_01634	0.299253	2.52278e-07
CNAG_01578	0.298914	0.000197887
CNAG_04065	0.29885	0.162329
CNAG_06130	0.298838	0.000115251
CNAG_07015	0.298757	6.1964e-09
CNAG_07672	0.298725	1.15189e-05
CNAG_07724	0.298331	3.19285e-09
CNAG_03814	0.298292	3.75754e-09
CNAG_00189	0.298039	8.17107e-06
CNAG_07699	0.298019	7.95013e-06
CNAG_06605	0.297981	4.83217e-06
CNAG_05165	0.29793	0.0013034
CNAG_01404	0.297752	3.52454e-06
CNAG_05222	0.297636	2.51531e-07
CNAG_01239	0.29757	0.000291714
CNAG_04301	0.297395	5.91071e-07
CNAG_04567	0.2972	0.0667656
CNAG_01352	0.297024	1.29128e-06
CNAG_03793	0.29701	0.00068782
CNAG_02796	0.296614	0.000319841
CNAG_07511	0.296566	9.63713e-06
CNAG_05798	0.296109	3.43733e-06
CNAG_02175	0.2961	1.36516e-07
CNAG_07752	0.296084	0.000145201
CNAG_06530	0.295577	0.00237278
CNAG_07424	0.295564	2.44298e-05
CNAG_06434	0.295186	4.36612e-09
CNAG_04437	0.294524	0.000164291
CNAG_12944	0.294513	0.130172
CNAG_02315	0.294127	3.4569e-11
CNAG_05043	0.29406	4.20353e-07
CNAG_07878	0.293799	5.6493e-05
CNAG_05452	0.293722	0.000589975
CNAG_04725	0.293449	1.44702e-07
CNAG_06563	0.293436	4.00128e-07
CNAG_07377	0.293378	1.5027e-06
CNAG_04749	0.293323	0.000392689
CNAG_05646	0.29252	1.90579e-06
CNAG_07572	0.292171	2.27873e-06
CNAG_03312	0.292032	0.00179581
CNAG_00694	0.291813	3.01661e-12
CNAG_02084	0.291634	6.87789e-08
CNAG_01658	0.291426	2.82233e-05
CNAG_06678	0.29116	0.000240591
CNAG_12018	0.291157	0.0255936
CNAG_05835	0.291108	3.84392e-05
CNAG_06914	0.2911	1.96953e-06
CNAG_05234	0.290836	0.00137166
CNAG_04376	0.29066	0.000248211
CNAG_03836	0.290622	4.54847e-06
CNAG_07465	0.290425	9.41451e-05
CNAG_01884	0.290348	6.91959e-07
CNAG_00293	0.289986	2.17644e-08
CNAG_05904	0.2899	6.89911e-06
CNAG_08018	0.289829	9.82982e-05
CNAG_05880	0.289632	0.000879564
CNAG_13141	0.289391	0.0628495
CNAG_01595	0.289198	2.24406e-05
CNAG_03909	0.28911	0.00164589
CNAG_02336	0.289073	0.00378326
CNAG_06665	0.28885	0.00261784
CNAG_02670	0.288573	1.02146e-06
CNAG_00708	0.288396	7.56766e-08
CNAG_01287	0.288307	3.92848e-11
CNAG_03708	0.287953	8.63495e-08
CNAG_06252	0.287946	8.09709e-05
CNAG_07304	0.287898	0.388974
CNAG_05403	0.28788	0.00574749
CNAG_00707	0.28757	0.00224291
CNAG_03070	0.287552	0.000595037
CNAG_06744	0.287519	1.13222e-07
CNAG_06621	0.287378	0.00108016
CNAG_04318	0.286746	2.68475e-06
CNAG_00978	0.286516	4.55531e-08
CNAG_02780	0.286468	1.30644e-07
CNAG_04161	0.286322	1.47691e-05
CNAG_02879	0.286068	2.6301e-06
CNAG_01549	0.285529	4.04543e-08
CNAG_00458	0.285338	3.46272e-07
CNAG_00600	0.285303	6.06541e-08
CNAG_01245	0.285185	1.35574e-06
CNAG_12400	0.284427	0.784187
CNAG_01229	0.28441	8.128e-06
CNAG_05056	0.283911	0.000251545
CNAG_01437	0.283867	1.8055e-05
CNAG_00557	0.283605	1.83497e-08
CNAG_06537	0.283351	0.00100258
CNAG_04949	0.283164	4.00646e-07
CNAG_01046	0.283117	2.07525e-07
CNAG_13096	0.282854	0.5729
CNAG_01694	0.282852	6.20447e-05
CNAG_04045	0.28263	1.6512e-06
CNAG_07349	0.282558	4.34704e-05
CNAG_00667	0.282551	1.26328e-05
CNAG_04190	0.282499	5.12517e-10
CNAG_04082	0.282256	3.10532e-07
CNAG_06288	0.281699	1.00004e-08
CNAG_03078	0.281263	8.14802e-05
CNAG_06405	0.281232	1.11151e-05
CNAG_03528	0.281215	5.30907e-09
CNAG_06927	0.28101	1.23847e-05
CNAG_01243	0.280938	1.53275e-07
CNAG_00280	0.280707	3.94865e-06
CNAG_01752	0.280646	8.90436e-08
CNAG_02821	0.280414	0.00374764
CNAG_07637	0.280322	6.42383e-07
CNAG_06495	0.280275	1.96906e-07
CNAG_01990	0.280269	4.86151e-06
CNAG_02769	0.28026	7.45258e-07
CNAG_03533	0.279815	1.77517e-07
CNAG_12100	0.279599	0.307813
CNAG_03362	0.279477	0.000210789
CNAG_03839	0.279448	3.58049e-08
CNAG_12423	0.279368	0.181187
CNAG_01513	0.279216	0.00283146
CNAG_01965	0.278942	0.05192
CNAG_07748	0.278935	0.00454046
CNAG_05673	0.27873	2.00614e-05
CNAG_02944	0.278601	0.434461
CNAG_05041	0.278585	2.22501e-11
CNAG_02962	0.278018	1.52694e-06
CNAG_06558	0.277753	0.000803825
CNAG_04768	0.277517	4.74197e-05
CNAG_05720	0.277407	4.33942e-07
CNAG_00666	0.277324	2.86483e-11
CNAG_03503	0.277323	6.84985e-06
CNAG_02043	0.277116	0.0700948
CNAG_03902	0.277074	0.000107371
CNAG_06144	0.276863	4.06757e-05
CNAG_06930	0.276854	0.000943199
CNAG_01264	0.276166	0.000676558
CNAG_06595	0.276099	0.0207268
CNAG_02699	0.276008	1.02395e-05
CNAG_03322	0.275835	1.20523e-06
CNAG_03065	0.275807	5.75589e-06
CNAG_01187	0.275724	4.38734e-05
CNAG_03984	0.275645	4.0717e-05
CNAG_06704	0.275103	0.0452999
CNAG_05748	0.275071	6.97346e-07
CNAG_00001	0.275006	0.809959
CNAG_00126	0.274924	0.000177843
CNAG_03712	0.274738	0.0232997
CNAG_05785	0.274723	0.770445
CNAG_04828	0.274718	3.99513e-10
CNAG_05658	0.274626	0.035122
CNAG_04447	0.274543	3.49477e-05
CNAG_06919	0.27402	6.17399e-05
CNAG_07327	0.273847	0.0128155
CNAG_07788	0.273699	0.237066
CNAG_01470	0.273641	5.63332e-08
CNAG_05320	0.273428	0.00466407
CNAG_00698	0.273339	0.000151976
CNAG_00117	0.272549	7.19154e-06
CNAG_01182	0.272539	2.68711e-09
CNAG_01018	0.272508	1.54926e-08
CNAG_01330	0.27208	4.03407e-07
CNAG_03467	0.272007	0.0208619
CNAG_07509	0.271986	2.58026e-06
CNAG_01444	0.271972	9.36113e-05
CNAG_07680	0.271869	0.000138299
CNAG_06946	0.271787	1.03631e-06
CNAG_02847	0.271692	0.000235251
CNAG_01581	0.27154	0.195263
CNAG_06468	0.27136	3.7471e-05
CNAG_02161	0.271006	3.14409e-07
CNAG_04366	0.270757	0.000117248
CNAG_03399	0.270566	8.12883e-09
CNAG_00083	0.270425	9.57869e-08
CNAG_04872	0.270399	0.000492214
CNAG_04729	0.270118	2.36003e-07
CNAG_05124	0.270112	6.01174e-07
CNAG_01098	0.27	5.40196e-05
CNAG_07453	0.26995	1.03074e-06
CNAG_01529	0.269909	7.97715e-05
CNAG_01682	0.269862	8.68035e-08
CNAG_01381	0.269748	0.000252531
CNAG_07546	0.269319	0.0001115
CNAG_00491	0.268486	0.00507325
CNAG_02140	0.268348	1.48739e-08
CNAG_02286	0.26804	2.92873e-06
CNAG_03220	0.268011	3.77691e-07
CNAG_01011	0.267983	0.00958161
CNAG_02853	0.267825	2.88909e-05
CNAG_06729	0.267811	0.000961743
CNAG_01707	0.267773	5.45316e-05
CNAG_02123	0.267622	1.37008e-05
CNAG_06811	0.267503	7.16034e-06
CNAG_06760	0.267216	0.016606
CNAG_05539	0.26716	0.000200621
CNAG_01599	0.267	2.74691e-05
CNAG_05568	0.266955	9.73908e-05
CNAG_12737	0.266806	0.84419
CNAG_03523	0.266701	0.00594966
CNAG_06865	0.266376	0.00814003
CNAG_01768	0.26614	1.79193e-07
CNAG_04728	0.266137	7.2124e-06
CNAG_00034	0.266041	1.09126e-05
CNAG_04263	0.26604	0.000191518
CNAG_12916	0.265975	0.548706
CNAG_05435	0.265969	2.06152e-05
CNAG_00291	0.265934	0.000189799
CNAG_01248	0.265693	9.5252e-06
CNAG_02111	0.26557	0.000427205
CNAG_00193	0.265403	1.76013e-05
CNAG_07445	0.265368	5.74558e-05
CNAG_01235	0.265146	4.69402e-09
CNAG_01158	0.264962	9.77279e-11
CNAG_01055	0.264655	0.00217476
CNAG_02928	0.264562	2.69808e-05
CNAG_03675	0.264486	0.00244979
CNAG_12109	0.264475	0.788311
CNAG_00445	0.264441	1.11688e-06
CNAG_04650	0.264397	2.42111e-06
CNAG_05359	0.264344	9.31069e-05
CNAG_00101	0.264289	3.11935e-06
CNAG_02822	0.264086	0.00265547
CNAG_00573	0.263478	3.84755e-08
CNAG_12798	0.263306	0.3713
CNAG_04087	0.263207	0.0169494
CNAG_03183	0.26307	3.57506e-05
CNAG_07928	0.262966	0.296125
CNAG_06011	0.262815	0.165189
CNAG_03950	0.2628	3.56998e-08
CNAG_03826	0.262653	1.45707e-05
CNAG_05555	0.262601	1.0849e-05
CNAG_02353	0.2622	0.067647
CNAG_05736	0.262034	0.309509
CNAG_03541	0.26203	1.33253e-05
CNAG_00047	0.262027	0.0114673
CNAG_06916	0.26194	0.01161
CNAG_03343	0.261859	2.14484e-05
CNAG_01376	0.261839	3.22755e-10
CNAG_00289	0.26167	0.000404743
CNAG_01416	0.261569	0.00128598
CNAG_07562	0.261188	1.08459e-06
CNAG_04438	0.261138	1.21392e-05
CNAG_05225	0.261084	0.000116385
CNAG_00702	0.260961	2.66571e-06
CNAG_02321	0.260918	0.594496
CNAG_04976	0.260801	6.09888e-05
CNAG_02723	0.260711	8.8654e-07
CNAG_06283	0.260444	6.62029e-05
CNAG_07322	0.260264	1.07461e-08
CNAG_12054	0.259922	0.850027
CNAG_05405	0.259703	0.00139661
CNAG_01693	0.259627	0.000190454
CNAG_07704	0.259418	0.256139
CNAG_01091	0.259384	2.02481e-08
CNAG_02059	0.259322	0.000255575
CNAG_07576	0.259287	0.00259481
CNAG_06799	0.258959	1.81876e-05
CNAG_01491	0.258897	3.97982e-05
CNAG_04963	0.258722	4.5505e-05
CNAG_01038	0.258599	0.000569045
CNAG_05609	0.258473	1.7008e-06
CNAG_02127	0.258269	0.000235809
CNAG_01246	0.258106	0.00217688
CNAG_06543	0.257982	5.48617e-05
CNAG_06889	0.257744	0.000787515
CNAG_06358	0.257529	0.0379722
CNAG_07458	0.25736	0.030138
CNAG_00636	0.257142	4.51024e-05
CNAG_02973	0.257032	6.33554e-05
CNAG_03090	0.256998	0.101639
CNAG_02911	0.256798	7.13296e-05
CNAG_03632	0.256218	0.000117695
CNAG_00079	0.256102	0.0188796
CNAG_06635	0.256085	1.68402e-08
CNAG_04785	0.256066	0.000287579
CNAG_01008	0.256062	0.00171446
CNAG_13097	0.255705	0.380666
CNAG_04341	0.25569	0.000136178
CNAG_05242	0.255597	1.24286e-08
CNAG_03353	0.255353	7.83663e-05
CNAG_01950	0.254893	4.44392e-06
CNAG_06441	0.25453	4.22481e-07
CNAG_07163	0.254457	6.00205e-06
CNAG_03338	0.254246	0.00063225
CNAG_03884	0.254131	5.10274e-05
CNAG_06506	0.253905	0.00064354
CNAG_03277	0.25377	0.0321274
CNAG_07358	0.253668	0.0890225
CNAG_04156	0.253461	0.000731631
CNAG_00555	0.253353	0.00146468
CNAG_01642	0.253267	0.000404781
CNAG_06223	0.253127	2.20598e-05
CNAG_00740	0.252894	9.04671e-05
CNAG_05471	0.252721	0.000981311
CNAG_03779	0.252604	5.53895e-06
CNAG_04883	0.252461	7.21705e-05
CNAG_03298	0.252456	1.98963e-06
CNAG_01159	0.252446	5.29529e-07
CNAG_01531	0.252299	8.14215e-05
CNAG_01928	0.25229	6.12087e-07
CNAG_04021	0.252228	8.91911e-05
CNAG_00335	0.251965	2.50499e-05
CNAG_06766	0.25193	6.85745e-05
CNAG_02545	0.251766	4.36746e-06
CNAG_06446	0.251418	2.2577e-07
CNAG_03295	0.251314	0.0207256
CNAG_00475	0.251305	0.000120114
CNAG_05677	0.251256	0.000263953
CNAG_12528	0.251205	0.716234
CNAG_07429	0.251183	0.000146278
CNAG_00138	0.251117	1.4689e-06
CNAG_06544	0.250904	5.95757e-07
CNAG_01003	0.25089	4.89402e-07
CNAG_07409	0.250534	5.58121e-06
CNAG_00788	0.25048	8.05144e-06
CNAG_06510	0.250451	0.000713919
CNAG_06426	0.250292	9.21179e-05
CNAG_07670	0.250278	0.278144
CNAG_02715	0.249858	0.000674612
CNAG_01697	0.249739	0.000339947
CNAG_05980	0.249682	3.53193e-06
CNAG_06466	0.249556	0.0170728
CNAG_00192	0.249413	0.00727166
CNAG_01224	0.249202	0.000182032
CNAG_00564	0.2488	0.000417137
CNAG_05909	0.248553	8.88666e-09
CNAG_04700	0.248416	0.186876
CNAG_00701	0.248301	9.04888e-05
CNAG_01195	0.247821	1.69853e-07
CNAG_02738	0.247689	0.000217577
CNAG_05700	0.247388	9.6526e-06
CNAG_01107	0.247353	2.57506e-06
CNAG_05369	0.247282	0.00572651
CNAG_00502	0.247056	0.00158035
CNAG_02760	0.247053	2.5657e-05
CNAG_01725	0.247051	0.309432
CNAG_05476	0.246979	0.00675568
CNAG_05725	0.246904	0.000548441
CNAG_00109	0.246826	0.000100315
CNAG_03545	0.246666	0.0337269
CNAG_06826	0.246537	0.00162737
CNAG_00656	0.246498	7.10444e-05
CNAG_06315	0.246452	2.27188e-05
CNAG_05287	0.246431	0.00816963
CNAG_06978	0.246296	0.119842
CNAG_01523	0.24622	2.30623e-09
CNAG_04821	0.245992	0.000223166
CNAG_06599	0.245904	6.73009e-05
CNAG_00329	0.24587	2.72034e-06
CNAG_06908	0.24578	0.000709735
CNAG_02788	0.24559	0.0228992
CNAG_00428	0.245448	0.000446055
CNAG_00351	0.245324	0.00512272
CNAG_01603	0.245091	0.00242661
CNAG_05121	0.244976	1.32336e-06
CNAG_02218	0.244967	0.0191992
CNAG_12776	0.24476	0.0664514
CNAG_00429	0.244638	0.0249622
CNAG_05520	0.244502	0.00675113
CNAG_02917	0.244421	0.0240569
CNAG_03301	0.244227	0.000140515
CNAG_06406	0.244053	9.64016e-05
CNAG_06492	0.244024	0.00934884
CNAG_03333	0.243965	0.000838346
CNAG_06392	0.243965	0.000720631
CNAG_03811	0.243895	1.48255e-05
CNAG_05749	0.243748	8.765e-05
CNAG_06108	0.243718	0.00461817
CNAG_05901	0.243644	0.00596583
CNAG_01833	0.243305	3.09673e-05
CNAG_05910	0.243191	0.0658446
CNAG_05704	0.243113	0.0181322
CNAG_02220	0.242987	0.000194655
CNAG_01132	0.242903	0.00922961
CNAG_04068	0.242618	0.000562396
CNAG_04948	0.242411	2.91768e-07
CNAG_05804	0.242375	1.14862e-07
CNAG_05756	0.242061	2.33715e-05
CNAG_00365	0.242042	7.8153e-06
CNAG_06236	0.241764	9.04657e-05
CNAG_01051	0.241703	6.09163e-05
CNAG_02792	0.241684	3.07808e-05
CNAG_04049	0.241636	0.000197797
CNAG_03174	0.241394	0.0159126
CNAG_05416	0.241293	3.68756e-07
CNAG_00116	0.240992	0.000767996
CNAG_03735	0.240887	0.000575183
CNAG_02134	0.240778	1.55054e-06
CNAG_04207	0.240676	3.03475e-06
CNAG_02506	0.240651	6.12599e-05
CNAG_05823	0.240525	0.00558232
CNAG_01868	0.240474	0.000801206
CNAG_07618	0.240135	0.305546
CNAG_06550	0.240057	3.91452e-07
CNAG_06596	0.239833	0.129757
CNAG_03718	0.239794	0.00034975
CNAG_03701	0.239634	0.000569002
CNAG_01917	0.239584	0.0149428
CNAG_02868	0.239085	0.000985739
CNAG_00641	0.239081	1.68711e-07
CNAG_05240	0.238947	2.66194e-07
CNAG_02893	0.238933	0.148483
CNAG_02002	0.238431	1.1776e-06
CNAG_12684	0.23838	0.262124
CNAG_04762	0.238257	0.00026652
CNAG_04733	0.237865	0.000242181
CNAG_06921	0.237521	0.00360705
CNAG_06148	0.237197	0.000232445
CNAG_04844	0.236994	8.32133e-05
CNAG_01520	0.236922	0.000486029
CNAG_07883	0.236677	0.000242271
CNAG_08025	0.236584	0.000840734
CNAG_01201	0.236575	0.0417295
CNAG_06641	0.236459	0.000224446
CNAG_00188	0.236211	0.00685758
CNAG_04473	0.236204	0.00133846
CNAG_05844	0.236199	0.000754671
CNAG_01914	0.236161	0.000961282
CNAG_02395	0.23593	0.000123217
CNAG_04797	0.235923	6.52983e-07
CNAG_04997	0.235727	0.000299405
CNAG_03375	0.235547	3.64719e-05
CNAG_06944	0.235196	0.220239
CNAG_07356	0.235135	3.50006e-07
CNAG_12459	0.235088	0.469127
CNAG_04432	0.234645	0.000801348
CNAG_03000	0.234596	0.00124727
CNAG_06107	0.234507	0.000940443
CNAG_06993	0.234407	0.00710826
CNAG_05197	0.234313	4.36285e-06
CNAG_05229	0.234144	0.00297712
CNAG_00640	0.233699	0.000523314
CNAG_02171	0.233541	0.00154129
CNAG_04372	0.233342	0.000320231
CNAG_05790	0.233325	9.69986e-05
CNAG_01703	0.23329	0.069985
CNAG_03274	0.232807	0.0326343
CNAG_00010	0.232552	8.94911e-05
CNAG_02234	0.232525	0.000704989
CNAG_07941	0.232388	0.00170894
CNAG_03150	0.232382	0.039282
CNAG_01114	0.232251	0.0126584
CNAG_07664	0.23218	0.00016712
CNAG_00397	0.232095	0.0596098
CNAG_06343	0.232092	0.00234334
CNAG_05549	0.231927	0.000388194
CNAG_00195	0.231877	0.0226651
CNAG_02299	0.231835	0.000292584
CNAG_02281	0.231589	0.000111548
CNAG_01425	0.231339	0.0304689
CNAG_00467	0.231339	0.0170146
CNAG_02088	0.231074	6.81451e-05
CNAG_07751	0.230961	0.00209282
CNAG_05480	0.230846	6.18286e-05
CNAG_04558	0.230664	0.0402018
CNAG_12293	0.230472	0.278157
CNAG_07922	0.230471	0.000117305
CNAG_02858	0.23042	0.000884902
CNAG_02136	0.230293	0.000339329
CNAG_01152	0.230136	0.000592095
CNAG_02880	0.230108	0.00105397
CNAG_02324	0.229781	0.000442157
CNAG_04726	0.229304	0.00044357
CNAG_04900	0.229275	5.01965e-05
CNAG_01953	0.229203	0.104115
CNAG_04005	0.229203	6.95741e-07
CNAG_01069	0.228985	0.0104445
CNAG_07414	0.228484	0.00239518
CNAG_03222	0.228407	0.0820914
CNAG_12784	0.22825	0.791678
CNAG_04332	0.228188	0.0117452
CNAG_00440	0.22811	0.0108109
CNAG_05640	0.22803	0.000123334
CNAG_05558	0.22772	0.00101321
CNAG_03432	0.227562	0.00710423
CNAG_05629	0.22754	2.11553e-05
CNAG_03747	0.227483	0.000722222
CNAG_00233	0.227436	0.00497898
CNAG_04502	0.227421	5.27028e-06
CNAG_05442	0.227147	0.000602119
CNAG_06598	0.227105	0.485714
CNAG_02166	0.226739	5.57509e-08
CNAG_00330	0.226699	0.000123109
CNAG_00120	0.226546	0.00514241
CNAG_07917	0.22637	0.00914838
CNAG_05291	0.226344	0.000202438
CNAG_01104	0.226341	0.00231649
CNAG_04805	0.226194	0.00287786
CNAG_04261	0.226175	0.00840649
CNAG_06412	0.225893	0.00510049
CNAG_01631	0.225877	6.2837e-05
CNAG_01660	0.225824	0.000681416
CNAG_04896	0.225804	0.000153606
CNAG_04080	0.225779	0.00705163
CNAG_13061	0.225674	0.089266
CNAG_05132	0.225633	8.05714e-07
CNAG_01853	0.225617	0.000502932
CNAG_04205	0.225577	1.79997e-05
CNAG_04669	0.225538	0.00152049
CNAG_05282	0.22527	0.00029289
CNAG_00140	0.225137	7.08506e-06
CNAG_03226	0.225081	8.29045e-09
CNAG_03328	0.224924	1.64905e-05
CNAG_06525	0.224908	0.119731
CNAG_07608	0.224731	0.000142519
CNAG_01951	0.224692	0.00131409
CNAG_06381	0.22458	0.0010766
CNAG_06001	0.224295	0.000393686
CNAG_05898	0.224254	0.0125116
CNAG_07494	0.224093	0.000800322
CNAG_07861	0.223988	0.421857
CNAG_01665	0.223934	0.00579682
CNAG_07715	0.223911	6.94346e-05
CNAG_12727	0.223893	0.883358
CNAG_03455	0.223792	0.0579956
CNAG_03544	0.223788	8.94453e-06
CNAG_03550	0.223667	0.0635264
CNAG_01486	0.223577	0.00118229
CNAG_01179	0.223568	0.011056
CNAG_04000	0.223388	0.00116081
CNAG_01863	0.223373	2.71174e-05
CNAG_02496	0.223058	0.035426
CNAG_05069	0.222981	2.9242e-05
CNAG_12044	0.222804	0.32014
CNAG_04767	0.22266	0.002143
CNAG_04031	0.222579	0.00641815
CNAG_06994	0.222377	0.00402228
CNAG_12969	0.22237	0.805631
CNAG_03423	0.222231	2.00557e-05
CNAG_03273	0.222214	0.000383654
CNAG_05465	0.222198	0.000927217
CNAG_12985	0.222133	0.0616693
CNAG_06095	0.222113	0.00123353
CNAG_06338	0.221954	0.0166945
CNAG_06113	0.221844	0.00014497
CNAG_04799	0.221807	0.00289716
CNAG_05563	0.221734	0.00144638
CNAG_02555	0.221445	0.000996113
CNAG_07605	0.221416	0.00049027
CNAG_05905	0.220749	0.000840118
CNAG_05642	0.220641	0.000732853
CNAG_06420	0.220624	1.8548e-05
CNAG_05900	0.22042	0.000341069
CNAG_12864	0.220414	0.482983
CNAG_01134	0.220406	0.00183139
CNAG_02830	0.220254	0.00103506
CNAG_04448	0.220229	0.000612234
CNAG_01103	0.220129	0.000734832
CNAG_05283	0.220106	0.0109502
CNAG_07879	0.220104	0.0237259
CNAG_05631	0.220099	2.25492e-08
CNAG_04042	0.220094	0.044517
CNAG_01318	0.220066	0.00014994
CNAG_01203	0.2196	0.000303393
CNAG_03908	0.219204	0.000534867
CNAG_06538	0.218932	0.00201449
CNAG_01480	0.218912	0.000794727
CNAG_00391	0.218753	0.136359
CNAG_01030	0.21861	0.0202601
CNAG_07630	0.218536	0.0123783
CNAG_02553	0.218508	0.0844457
CNAG_07011	0.218444	0.000951756
CNAG_01044	0.218436	0.002368
CNAG_05349	0.218372	5.39289e-06
CNAG_05149	0.217999	0.000310748
CNAG_00556	0.217921	3.88403e-07
CNAG_01792	0.217874	0.000388665
CNAG_03612	0.217637	0.00129278
CNAG_00152	0.217335	0.00366191
CNAG_00558	0.216919	6.14657e-05
CNAG_03303	0.216839	0.00025042
CNAG_04051	0.216697	4.61791e-05
CNAG_05675	0.216225	0.0824617
CNAG_12965	0.216012	0.511123
CNAG_01156	0.215993	2.32399e-05
CNAG_05232	0.215969	0.00152952
CNAG_01850	0.21585	0.00165022
CNAG_05899	0.215824	0.00626481
CNAG_02020	0.215606	0.000267609
CNAG_06231	0.215583	0.00175985
CNAG_04586	0.215543	0.00340318
CNAG_04132	0.215401	4.28003e-05
CNAG_05414	0.21519	0.0742303
CNAG_01716	0.215114	3.2533e-05
CNAG_00804	0.215104	0.000238547
CNAG_05963	0.215065	0.00108227
CNAG_05273	0.215048	0.000795742
CNAG_00895	0.214722	0.0035739
CNAG_07352	0.214715	2.38172e-06
CNAG_06063	0.21466	0.000271727
CNAG_01532	0.214356	0.000258709
CNAG_02330	0.214346	0.00110384
CNAG_04953	0.214182	0.00940643
CNAG_05120	0.214129	0.00029525
CNAG_07318	0.21404	6.34719e-06
CNAG_07667	0.213918	9.4303e-07
CNAG_02332	0.213876	0.000998828
CNAG_05044	0.213631	0.0902914
CNAG_05050	0.213482	0.00017329
CNAG_05585	0.213413	0.00113018
CNAG_01812	0.21338	0.00324827
CNAG_00471	0.213071	0.00255311
CNAG_04004	0.212808	0.000896709
CNAG_03743	0.212745	0.024177
CNAG_07970	0.212539	0.00049094
CNAG_01153	0.21245	0.000338405
CNAG_02464	0.211941	0.0375872
CNAG_02876	0.211507	2.97219e-06
CNAG_06969	0.211335	0.00263967
CNAG_06648	0.211283	0.000104127
CNAG_05170	0.210659	0.0230423
[truncated: 5,604 more rows]

## Sheet: WTHUvsDnj4HU
GeneID	log2FoldChange	pvalue
CNAG_08001	7.68599	1.70643e-19
CNAG_03487	5.39014	0
CNAG_06956	5.34639	0.0261592
CNAG_05666	3.07659	0.0769932
CNAG_12356	2.68976	0.38699
ENSRNA049545749	2.62105	0.349472
CNAG_05832	2.61783	0.350458
CNAG_12560	2.58055	0.420296
CNAG_12936	2.58055	0.420296
CNAG_07918	2.58055	0.420296
CNAG_12698	2.5557	0.0890253
CNAG_07652	2.49985	0.000148323
CNAG_03538	2.41869	0.225114
CNAG_03894	2.08399	2.13944e-11
CNAG_04827	2.0646	0.317795
CNAG_05941	2.04997	0.526911
CNAG_02544	2.03939	0.368996
CNAG_12127	2.00113	0.590562
CNAG_07621	2.00047	0.54282
CNAG_12873	1.99597	0.592096
CNAG_13139	1.99597	0.592096
CNAG_12678	1.83418	0.0627061
CNAG_04551	1.72269	0.515995
CNAG_00349	1.69182	1.87987e-31
CNAG_02083	1.67135	6.68668e-21
CNAG_12533	1.62669	0.543372
CNAG_07753	1.57836	0.0115021
CNAG_03906	1.5759	8.59521e-84
CNAG_07493	1.56482	0.000435943
CNAG_07651	1.52412	1.14827e-50
CNAG_12781	1.48098	0.362547
CNAG_04736	1.46163	7.50081e-42
CNAG_05786	1.44308	0.0305961
CNAG_07613	1.43964	0.0515799
CNAG_12469	1.40146	0.451802
CNAG_12114	1.36682	1.64143e-10
CNAG_01653	1.32539	0.000199388
CNAG_06018	1.30521	9.6391e-31
CNAG_12871	1.28316	0.00156126
CNAG_12877	1.25735	0.465293
CNAG_06877	1.24759	0.0893051
CNAG_01803	1.22239	2.85293e-41
CNAG_03498	1.21286	2.54353e-16
CNAG_07304	1.20419	0.228642
CNAG_06163	1.19135	0.451632
CNAG_12745	1.18509	0.317812
CNAG_03122	1.16943	3.10943e-11
CNAG_07954	1.13779	0.78037
CNAG_12068	1.13779	0.78037
CNAG_12170	1.13779	0.78037
CNAG_12321	1.13779	0.78037
CNAG_12582	1.13779	0.78037
CNAG_12603	1.13779	0.78037
CNAG_12607	1.13779	0.78037
CNAG_12644	1.13779	0.78037
CNAG_12729	1.13779	0.78037
CNAG_12763	1.13779	0.78037
CNAG_12364	1.13779	0.78037
CNAG_12635	1.134	0.164512
CNAG_02958	1.11225	1.32442e-37
CNAG_02208	1.11126	7.99067e-129
CNAG_13103	1.09514	0.0394608
CNAG_01290	1.08554	0.676374
CNAG_07919	1.08554	0.676374
CNAG_02060	1.07616	1.05494e-33
CNAG_06876	1.07602	7.22824e-37
CNAG_04138	1.06515	0.425507
CNAG_01903	1.06117	1.44218e-09
CNAG_07042	1.05077	0.548141
CNAG_12411	1.04373	0.690361
CNAG_06082	1.04302	0.698154
CNAG_04897	1.04279	0.72748
CNAG_05258	1.03847	0.725383
CNAG_02889	1.03694	1.10537e-11
CNAG_04692	1.0263	1.9182e-61
CNAG_07766	1.01974	2.11326e-52
CNAG_07492	1.01671	0.00100349
CNAG_01514	1.01633	0.212694
CNAG_07612	1.00621	6.46835e-10
CNAG_07817	0.998493	2.1536e-53
CNAG_03087	0.950309	0.0953153
CNAG_05853	0.926687	5.47145e-31
CNAG_00053	0.914821	1.54395e-13
CNAG_05565	0.904725	5.45449e-06
CNAG_06874	0.903732	2.65025e-22
CNAG_05833	0.896043	4.44011e-05
CNAG_00128	0.888568	2.42766e-06
CNAG_05333	0.887582	0.303523
CNAG_03500	0.886667	0.000209897
CNAG_04416	0.882597	8.89144e-06
CNAG_02959	0.873466	9.01654e-22
CNAG_04859	0.86974	3.18653e-25
CNAG_03044	0.868067	5.8192e-33
CNAG_05576	0.862666	1.08475e-22
CNAG_03453	0.859201	1.5826e-20
CNAG_01866	0.853786	1.08541e-14
CNAG_12850	0.850725	0.507362
CNAG_06875	0.838931	1.25783e-12
CNAG_12513	0.828418	0.72019
CNAG_02304	0.82603	0.697856
CNAG_00869	0.821604	6.30734e-29
CNAG_07447	0.811427	0.435466
CNAG_06708	0.811164	7.24722e-27
CNAG_03539	0.808145	3.91632e-29
CNAG_01389	0.801568	3.24498e-28
CNAG_12741	0.801511	0.408697
CNAG_00406	0.797334	4.51133e-09
CNAG_06087	0.791267	1.82405e-26
CNAG_05161	0.786468	8.01233e-11
CNAG_12103	0.779228	0.657838
CNAG_04027	0.776786	0.243198
CNAG_05334	0.768497	0.35497
CNAG_01333	0.766295	1.81635e-16
CNAG_06556	0.76506	0.00853959
CNAG_01959	0.761067	9.85041e-26
CNAG_05170	0.756816	1.09046e-17
CNAG_00110	0.756115	2.40648e-15
CNAG_02691	0.755945	0.231701
CNAG_01325	0.755325	4.7587e-21
CNAG_07519	0.749917	0.00273032
CNAG_05752	0.747896	2.99896e-33
CNAG_03477	0.747492	0.000325401
CNAG_04160	0.742623	0.024041
CNAG_03966	0.741225	8.92576e-32
CNAG_03184	0.740898	1.50715e-30
CNAG_01668	0.739161	0.0243123
CNAG_00677	0.7389	1.17657e-22
CNAG_00591	0.737981	0.723552
CNAG_00377	0.732514	1.26517e-46
CNAG_07627	0.722053	3.91216e-26
CNAG_03990	0.72064	0.0114497
CNAG_03056	0.719951	1.17736e-06
CNAG_05863	0.719363	1.29159e-19
CNAG_00172	0.717704	4.06079e-15
CNAG_12958	0.714941	0.351551
CNAG_07969	0.713912	2.34944e-07
CNAG_03715	0.713332	1.32641e-17
CNAG_00122	0.712838	3.78402e-20
CNAG_02675	0.71095	7.71456e-49
CNAG_13015	0.708692	0.017254
CNAG_04544	0.705118	1.31003e-12
CNAG_07635	0.70238	1.03274e-29
CNAG_04227	0.700822	7.29068e-25
CNAG_02589	0.693193	6.29689e-23
CNAG_07749	0.692129	4.77179e-21
CNAG_01536	0.691245	2.43074e-18
CNAG_03714	0.689556	3.72694e-18
CNAG_06335	0.683875	7.40856e-29
CNAG_03655	0.680216	1.27572e-35
CNAG_02706	0.678795	0.0770606
CNAG_01907	0.677145	1.90571e-18
CNAG_02963	0.676237	2.01482e-20
CNAG_12536	0.675152	0.135169
CNAG_12014	0.670627	0.480773
CNAG_03874	0.670334	6.47333e-25
CNAG_07832	0.670107	0.332661
CNAG_00720	0.660741	3.01566e-31
CNAG_02051	0.66026	1.25508e-31
CNAG_03212	0.659192	9.37679e-18
CNAG_01594	0.657869	0.000813393
CNAG_13195	0.65571	0.752781
CNAG_12696	0.655488	0.434713
CNAG_02323	0.654824	2.2029e-28
CNAG_03037	0.653855	0.00432387
CNAG_03057	0.651552	2.88808e-05
CNAG_06821	0.651343	3.43158e-23
CNAG_00539	0.647157	0.152487
CNAG_01620	0.641673	1.1866e-17
CNAG_06687	0.640108	4.79758e-19
CNAG_07748	0.633359	4.1748e-10
CNAG_07396	0.632241	0.522824
CNAG_00681	0.63063	7.62495e-15
CNAG_04825	0.626841	1.43402e-14
CNAG_01118	0.622122	1.00277e-21
CNAG_12180	0.621741	0.634637
CNAG_07960	0.618081	2.30635e-20
CNAG_01072	0.613756	0.109186
CNAG_05479	0.613086	1.80031e-15
CNAG_03786	0.610937	1.93638e-11
CNAG_06902	0.609994	0.00828403
CNAG_03167	0.609059	1.93859e-19
CNAG_12271	0.608568	0.0629266
CNAG_01283	0.601232	5.96386e-17
CNAG_00680	0.601053	3.73351e-17
CNAG_02345	0.600806	1.24951e-11
CNAG_01324	0.599857	9.82049e-14
CNAG_04788	0.597249	2.21392e-24
CNAG_01242	0.595938	6.79628e-19
CNAG_04521	0.594077	9.43319e-09
CNAG_03447	0.593395	7.19557e-20
CNAG_02157	0.591961	3.31981e-12
CNAG_06832	0.591333	3.06746e-06
CNAG_03239	0.589574	3.16755e-09
CNAG_12192	0.589271	0.388827
CNAG_03473	0.588295	1.31634e-09
CNAG_06008	0.586681	2.67326e-12
CNAG_01798	0.586108	8.74605e-18
CNAG_05256	0.586029	0.47106
CNAG_04655	0.58555	2.08352e-10
CNAG_06545	0.584971	1.05039e-18
CNAG_01372	0.584162	2.88277e-24
CNAG_04018	0.580332	5.70027e-20
CNAG_03125	0.578806	0.00561552
CNAG_12392	0.576012	0.124616
CNAG_05066	0.572648	0.000241417
CNAG_03997	0.572135	0.0124311
CNAG_04168	0.572128	1.14216e-19
CNAG_00049	0.571753	0.159635
CNAG_02065	0.571645	1.63471e-17
CNAG_13120	0.571129	0.0169304
CNAG_06674	0.570796	6.58621e-09
CNAG_02267	0.569779	2.86345e-10
CNAG_00871	0.568865	0.000147291
CNAG_13060	0.568151	0.453814
CNAG_00467	0.568058	8.49471e-08
CNAG_02053	0.567504	0.602785
CNAG_00352	0.56738	3.88058e-12
CNAG_01369	0.565236	1.17199e-05
CNAG_06997	0.564473	0.710605
CNAG_02749	0.563205	3.41915e-22
CNAG_00423	0.562697	8.18967e-09
CNAG_01133	0.562209	4.40732e-08
CNAG_04224	0.559695	3.43572e-26
CNAG_06191	0.559563	1.5287e-11
CNAG_07463	0.557721	1.33304e-12
CNAG_02654	0.556632	1.4214e-19
CNAG_00619	0.556465	1.5698e-13
CNAG_05532	0.555903	0.00023106
CNAG_07784	0.555146	0.0048979
CNAG_02024	0.555121	1.04948e-19
CNAG_12704	0.554345	3.93082e-07
CNAG_04828	0.554182	1.51529e-29
CNAG_02095	0.551988	9.92766e-20
CNAG_02701	0.550638	0.284818
CNAG_01334	0.5506	2.10817e-20
CNAG_02578	0.549358	1.44452e-15
CNAG_02670	0.54858	4.34926e-22
CNAG_00559	0.548457	0.0227044
CNAG_06590	0.546602	3.85548e-10
CNAG_04065	0.544097	0.00880572
CNAG_04936	0.542734	2.50036e-26
CNAG_01638	0.541259	6.31276e-14
CNAG_06813	0.540306	6.37712e-26
CNAG_07730	0.538401	0.0418053
CNAG_03265	0.537014	1.24324e-16
CNAG_07745	0.536586	0.222231
CNAG_00144	0.536501	9.26911e-06
CNAG_05338	0.535626	0.000659455
CNAG_02771	0.53458	2.96585e-21
CNAG_06227	0.534475	3.72005e-18
CNAG_03161	0.534265	0.0497567
CNAG_07472	0.533626	2.1012e-12
CNAG_05541	0.533261	7.62943e-13
CNAG_05312	0.532142	3.1721e-19
CNAG_12367	0.531743	0.0738584
CNAG_01101	0.531282	2.16481e-12
CNAG_06118	0.530603	8.45338e-21
CNAG_03977	0.528704	2.86291e-17
CNAG_05331	0.524873	0.295776
CNAG_01633	0.524364	2.85769e-13
CNAG_12096	0.523097	0.721876
CNAG_12540	0.522793	0.604651
CNAG_03671	0.522588	3.32654e-12
CNAG_06487	0.521928	2.33274e-13
CNAG_03148	0.521691	5.32605e-19
CNAG_01134	0.521295	2.19498e-16
CNAG_02724	0.520385	1.92585e-05
CNAG_05169	0.518953	3.45022e-07
CNAG_06697	0.518143	1.74334e-16
CNAG_07605	0.516468	4.01682e-16
CNAG_01065	0.516403	2.32416e-07
CNAG_02721	0.514265	7.88391e-15
CNAG_04239	0.513054	0.000634665
CNAG_05516	0.51183	6.46138e-13
CNAG_12979	0.511611	0.502369
CNAG_03504	0.511536	0.00166494
CNAG_01285	0.511423	1.43641e-15
CNAG_03893	0.51139	3.0312e-11
CNAG_01279	0.51119	7.82141e-10
CNAG_00068	0.510159	1.1399e-10
CNAG_00791	0.509899	1.42646e-09
CNAG_04096	0.509603	0.00434388
CNAG_04847	0.509541	7.50101e-16
CNAG_07682	0.508844	2.30642e-05
CNAG_00787	0.508322	2.83547e-11
CNAG_05391	0.507603	6.45889e-09
CNAG_04600	0.507145	2.14582e-17
CNAG_02310	0.506534	3.24907e-18
CNAG_06020	0.50517	0.726319
CNAG_00472	0.504901	2.81813e-18
CNAG_06297	0.504707	0.422518
CNAG_02104	0.504335	2.02208e-08
CNAG_07407	0.504234	0.00419497
CNAG_01949	0.504129	8.07233e-06
CNAG_05823	0.50395	3.77673e-09
CNAG_00550	0.503379	4.10055e-05
CNAG_02193	0.502487	6.35647e-11
CNAG_05196	0.499958	2.49099e-11
CNAG_02291	0.497706	2.59969e-09
CNAG_01667	0.497681	2.7517e-13
CNAG_03587	0.497181	2.23277e-10
CNAG_04479	0.496062	1.48267e-12
CNAG_04474	0.495955	0.000143283
CNAG_03484	0.495622	7.98311e-14
CNAG_06654	0.495606	8.64045e-07
CNAG_04794	0.49506	0.0405624
CNAG_07276	0.495038	0.739277
CNAG_05606	0.493965	2.81203e-11
CNAG_04193	0.493578	2.04428e-09
CNAG_07330	0.493398	0.00711203
CNAG_04029	0.491753	0.000642943
CNAG_05359	0.491033	2.633e-12
CNAG_00737	0.489041	4.78878e-14
CNAG_07751	0.484673	9.67483e-11
CNAG_05406	0.483274	1.0908e-06
CNAG_00661	0.48284	1.5878e-13
CNAG_00343	0.482234	4.94316e-14
CNAG_03290	0.482172	6.97821e-16
CNAG_04456	0.48144	4.66632e-11
CNAG_01869	0.480813	1.19783e-14
CNAG_00434	0.478563	6.112e-09
CNAG_03781	0.47801	3.30688e-13
CNAG_05415	0.477513	4.94453e-09
CNAG_04302	0.476662	0.398599
CNAG_05223	0.475492	8.90668e-12
CNAG_06557	0.47511	0.0709399
CNAG_01267	0.47401	9.06623e-09
CNAG_01335	0.473761	1.37981e-16
CNAG_13009	0.473151	0.220591
CNAG_06839	0.472279	4.68561e-19
CNAG_01658	0.471091	3.46819e-12
CNAG_04311	0.470817	1.01273e-08
CNAG_05100	0.470804	2.9766e-15
CNAG_06166	0.469886	8.25569e-16
CNAG_05551	0.469875	1.62663e-13
CNAG_02785	0.468713	2.52716e-17
CNAG_06436	0.468529	0.0141659
CNAG_13046	0.467939	0.0596492
CNAG_05115	0.467337	1.6791e-15
CNAG_01826	0.466407	8.04546e-13
CNAG_07710	0.466149	0.00307189
CNAG_00576	0.46497	1.29814e-14
CNAG_07941	0.464397	2.55629e-11
CNAG_01144	0.463662	1.17459e-17
CNAG_02803	0.463434	0.000252997
CNAG_05176	0.463162	1.06189e-14
CNAG_06251	0.462596	2.43279e-05
CNAG_01036	0.462425	3.63996e-09
CNAG_04157	0.462365	7.21667e-12
CNAG_05612	0.462332	1.02874e-09
CNAG_05539	0.461954	8.42622e-10
CNAG_01105	0.461934	2.34926e-15
CNAG_06207	0.461925	0.309813
CNAG_06078	0.460964	1.48114e-11
CNAG_01566	0.460643	5.43006e-12
CNAG_02583	0.459458	0.00347331
CNAG_07553	0.459174	1.29629e-09
CNAG_01090	0.457717	0.000768513
CNAG_04355	0.456522	0.00847023
CNAG_04528	0.455421	0.000163273
CNAG_04760	0.454787	1.9205e-08
CNAG_00050	0.45467	1.80181e-05
CNAG_03658	0.453897	2.43012e-11
CNAG_02309	0.452967	7.34758e-12
CNAG_00883	0.452683	0.00826002
CNAG_00812	0.452461	1.55307e-20
CNAG_04153	0.4521	6.02675e-06
CNAG_12150	0.451454	0.62638
CNAG_03807	0.450232	0.00759682
CNAG_00752	0.449988	0.000263812
CNAG_12360	0.449757	0.000603543
CNAG_01479	0.449687	1.39186e-07
CNAG_05287	0.449427	2.62892e-07
CNAG_02215	0.44938	1.14245e-06
CNAG_04648	0.448662	4.70271e-15
CNAG_02799	0.448193	0.0638657
CNAG_02348	0.447788	2.22392e-07
CNAG_04962	0.447684	2.51129e-22
CNAG_03314	0.447325	1.96505e-07
CNAG_00178	0.44636	2.69881e-16
CNAG_06414	0.446283	0.247331
CNAG_05769	0.445786	2.13779e-09
CNAG_12311	0.445589	0.12785
CNAG_02028	0.444644	4.92468e-14
CNAG_02504	0.443613	2.7207e-07
CNAG_05224	0.443355	0.175814
CNAG_01468	0.443074	0.00117741
CNAG_02471	0.442857	1.05998e-10
CNAG_01539	0.44265	5.00727e-08
CNAG_01229	0.442422	1.13233e-11
CNAG_00890	0.442333	5.8351e-13
CNAG_04473	0.441429	1.03057e-10
CNAG_07564	0.439878	5.75993e-11
CNAG_00660	0.439537	4.47371e-09
CNAG_03172	0.438891	3.68038e-09
CNAG_00453	0.438381	0.166636
CNAG_03396	0.43735	3.91083e-14
CNAG_05611	0.437241	5.23481e-14
CNAG_05341	0.436611	0.000208726
CNAG_02439	0.436544	2.99628e-06
CNAG_08020	0.436469	0.00101889
CNAG_03541	0.436412	1.71071e-15
CNAG_06358	0.436163	0.000169069
CNAG_01533	0.435784	2.53376e-09
CNAG_01872	0.435452	1.61338e-06
CNAG_04669	0.435383	2.39077e-10
CNAG_00312	0.434999	1.42461e-08
CNAG_03414	0.434571	3.11043e-05
CNAG_07324	0.434159	4.32229e-08
CNAG_02101	0.433805	5.57427e-06
CNAG_02874	0.432226	1.573e-06
CNAG_07670	0.431307	0.0490039
CNAG_00435	0.431288	0.000119221
CNAG_06724	0.430702	7.52961e-12
CNAG_05583	0.430621	7.9318e-09
CNAG_04647	0.429261	2.29124e-13
CNAG_06345	0.428809	4.62702e-07
CNAG_02512	0.428658	9.65728e-13
CNAG_06352	0.428236	4.68064e-17
CNAG_05897	0.428182	5.09163e-05
CNAG_05748	0.427441	4.64095e-14
CNAG_03456	0.426661	9.41723e-08
CNAG_04909	0.426578	7.62782e-08
CNAG_03586	0.426365	8.13481e-06
CNAG_03523	0.425703	6.79894e-07
CNAG_01968	0.42491	0.446104
CNAG_05822	0.424481	2.74605e-08
CNAG_04471	0.423727	0.000423613
CNAG_12749	0.423698	0.252393
CNAG_08011	0.422548	0.00376112
CNAG_01878	0.422396	1.11714e-11
CNAG_03925	0.422132	3.78863e-06
CNAG_03166	0.421523	0.382802
CNAG_04468	0.421381	8.50283e-06
CNAG_06914	0.421341	9.46646e-11
CNAG_03425	0.420924	4.02527e-11
CNAG_04596	0.420433	6.32476e-08
CNAG_07982	0.419941	1.90637e-09
CNAG_03695	0.419294	2.71791e-05
CNAG_01188	0.419205	1.79149e-08
CNAG_02194	0.418454	2.5844e-10
CNAG_00087	0.417171	1.96533e-14
CNAG_06155	0.415211	2.35857e-11
CNAG_04434	0.414814	1.06718e-09
CNAG_03332	0.414774	4.50634e-11
CNAG_05876	0.41443	1.69483e-06
CNAG_04254	0.414047	0.00297807
CNAG_00115	0.413917	2.25408e-09
CNAG_03009	0.412022	1.19294e-05
CNAG_01545	0.411489	9.02434e-05
CNAG_06162	0.411231	4.55542e-07
CNAG_03979	0.410437	5.42804e-08
CNAG_00294	0.410302	6.99126e-15
CNAG_06815	0.409306	0.60694
CNAG_05972	0.409143	0.586168
CNAG_04817	0.408965	3.73008e-07
CNAG_03663	0.408816	5.5302e-13
CNAG_01818	0.408415	1.42856e-13
CNAG_04088	0.408287	0.00200828
CNAG_00983	0.407897	9.33748e-11
CNAG_02873	0.407516	4.54941e-07
CNAG_05749	0.407083	8.51377e-12
CNAG_02992	0.406864	0.000314326
CNAG_04926	0.406229	0.0742042
CNAG_01825	0.404986	2.03661e-06
CNAG_03598	0.404637	8.65987e-12
CNAG_04276	0.403977	6.3104e-07
CNAG_05009	0.403894	0.00593147
CNAG_04824	0.403296	7.96003e-05
CNAG_02375	0.402945	1.76765e-10
CNAG_06154	0.402915	1.90491e-06
CNAG_07814	0.402519	1.2137e-08
CNAG_06718	0.402315	0.378216
CNAG_04136	0.402307	1.02404e-11
CNAG_00760	0.402128	1.9385e-08
CNAG_05109	0.401297	3.36644e-16
CNAG_01157	0.400742	1.64376e-10
CNAG_04708	0.400617	0.000242338
CNAG_04455	0.39946	2.11345e-05
CNAG_04968	0.399232	7.47692e-08
CNAG_05720	0.399075	4.17929e-10
CNAG_04035	0.398755	5.93345e-09
CNAG_02227	0.396883	6.40077e-05
CNAG_06520	0.396807	3.41542e-05
CNAG_03649	0.396729	3.08606e-07
CNAG_04639	0.396501	1.17432e-07
CNAG_02740	0.396248	7.93812e-05
CNAG_05995	0.395289	4.57606e-10
CNAG_06324	0.394842	2.95254e-06
CNAG_02394	0.393855	2.00284e-07
CNAG_02851	0.393648	2.21555e-10
CNAG_05782	0.392384	3.31589e-13
CNAG_05182	0.392115	1.61837e-09
CNAG_05705	0.391946	1.2877e-06
CNAG_00427	0.391279	1.16505e-13
CNAG_04649	0.390743	0.00293542
CNAG_06385	0.39046	8.64071e-05
CNAG_06086	0.390448	7.27772e-06
CNAG_02466	0.390149	5.69372e-05
CNAG_04055	0.390127	4.56532e-07
CNAG_01817	0.389834	0.000277911
CNAG_07921	0.389448	4.06901e-10
CNAG_03274	0.389135	0.000123023
CNAG_01816	0.388852	0.0125637
CNAG_01577	0.38829	2.96784e-11
CNAG_03296	0.387563	1.32354e-07
CNAG_06783	0.387467	0.698905
CNAG_06322	0.387452	3.25563e-05
CNAG_01123	0.387312	1.02189e-08
CNAG_01371	0.387252	4.68623e-11
CNAG_01483	0.387189	8.98469e-08
CNAG_07557	0.386974	0.000106098
CNAG_06705	0.38684	0.00820166
CNAG_02729	0.386735	3.16937e-05
CNAG_04243	0.386666	5.33341e-10
CNAG_01559	0.386062	2.30823e-11
CNAG_03291	0.385534	1.78699e-09
CNAG_02187	0.384723	3.90119e-08
CNAG_02715	0.384531	3.84336e-08
CNAG_07423	0.384382	3.95056e-05
CNAG_03795	0.383681	0.758972
CNAG_05675	0.383648	0.00100726
CNAG_02322	0.383496	1.41453e-08
CNAG_06384	0.383119	2.07051e-07
CNAG_01008	0.383112	1.32696e-06
CNAG_04453	0.383061	8.03976e-10
CNAG_05605	0.38293	5.80593e-07
CNAG_01905	0.382837	1.05975e-16
CNAG_01491	0.382684	2.31652e-09
CNAG_00097	0.382427	0.000529265
CNAG_05150	0.382385	1.28677e-12
CNAG_06145	0.382249	1.88387e-09
CNAG_03248	0.381996	9.9218e-10
CNAG_01625	0.381737	2.13446e-05
CNAG_05558	0.381667	1.16955e-09
CNAG_07582	0.381387	0.00184626
CNAG_01249	0.38122	8.29077e-08
CNAG_13033	0.380492	0.51957
CNAG_02508	0.379701	0.00091061
CNAG_05781	0.379137	1.22779e-05
CNAG_03712	0.379088	0.00145532
CNAG_02419	0.37903	4.09749e-08
CNAG_04939	0.378462	8.5962e-11
CNAG_05852	0.378247	8.33363e-09
CNAG_02368	0.378222	4.46779e-10
CNAG_05110	0.377867	2.13055e-10
CNAG_00886	0.377808	3.51166e-13
CNAG_04927	0.377685	0.207032
CNAG_05584	0.377679	3.83229e-06
CNAG_00861	0.377359	0.000184735
CNAG_03657	0.377252	2.16529e-09
CNAG_05045	0.377116	0.000166091
CNAG_03496	0.376779	5.1311e-05
CNAG_01894	0.376272	1.93394e-12
CNAG_06183	0.375838	4.75845e-09
CNAG_07756	0.375172	3.57699e-06
CNAG_05610	0.374055	1.29622e-05
CNAG_05513	0.373211	2.32264e-09
CNAG_04247	0.373003	6.02582e-06
CNAG_00351	0.372027	1.24191e-05
CNAG_01496	0.371691	5.40921e-12
CNAG_01241	0.370954	3.9036e-10
CNAG_02154	0.370772	1.47047e-09
CNAG_01033	0.370111	2.34377e-06
CNAG_04271	0.369598	2.41419e-08
CNAG_00496	0.369442	1.02678e-05
CNAG_06667	0.369071	7.75874e-06
CNAG_01438	0.368621	3.97282e-09
CNAG_01730	0.368316	1.6158e-06
CNAG_00444	0.36788	3.14086e-05
CNAG_06024	0.36698	8.65483e-07
CNAG_01457	0.366439	1.08089e-09
CNAG_00872	0.365781	8.50453e-11
CNAG_02878	0.365542	1.45609e-10
CNAG_00705	0.365401	2.6494e-12
CNAG_05694	0.365325	5.33892e-12
CNAG_07959	0.365283	1.56606e-08
CNAG_00491	0.365152	8.627e-05
CNAG_04024	0.365071	0.00315894
CNAG_03868	0.364853	1.56226e-07
CNAG_05776	0.364326	2.60031e-07
CNAG_07739	0.363935	2.21321e-08
CNAG_02496	0.3634	0.00106422
CNAG_00327	0.363174	0.000295357
CNAG_00415	0.362645	2.6801e-07
CNAG_07661	0.362573	9.37011e-07
CNAG_05441	0.362477	1.4957e-05
CNAG_04992	0.362338	7.10263e-07
CNAG_05274	0.362187	1.33484e-07
CNAG_01473	0.362152	0.030358
CNAG_06117	0.361841	0.000160172
CNAG_06343	0.361685	3.47226e-06
CNAG_01080	0.361148	0.00217252
CNAG_00525	0.360151	1.24999e-09
CNAG_01145	0.360094	1.40761e-07
CNAG_03659	0.359703	8.76611e-10
CNAG_07988	0.359635	1.06338e-07
CNAG_06530	0.359105	0.00144377
CNAG_02716	0.359104	5.79385e-09
CNAG_05899	0.358942	8.51828e-10
CNAG_00718	0.358023	2.39793e-10
CNAG_00243	0.357988	8.65087e-06
CNAG_03216	0.35795	3.0309e-08
CNAG_00966	0.357432	6.55864e-12
CNAG_00971	0.357377	4.62316e-05
CNAG_00013	0.355509	0.000695955
CNAG_06143	0.35518	6.26835e-07
CNAG_07694	0.354961	2.21149e-10
CNAG_01185	0.354861	1.29239e-05
CNAG_03478	0.354817	0.000761489
CNAG_04948	0.354322	7.43468e-14
CNAG_06077	0.353877	3.02672e-12
CNAG_05568	0.353709	9.19822e-07
CNAG_04957	0.353643	5.49508e-09
CNAG_08029	0.353518	1.77538e-06
CNAG_05487	0.353259	0.282191
CNAG_05711	0.353181	0.0116352
CNAG_02666	0.353162	1.01753e-06
CNAG_04340	0.353146	1.84765e-08
CNAG_12197	0.353144	0.617665
CNAG_05790	0.352922	3.55768e-09
CNAG_05164	0.352543	9.3699e-09
CNAG_07805	0.35218	1.28778e-12
CNAG_05447	0.352176	0.000164756
CNAG_05062	0.352017	4.39501e-09
CNAG_03168	0.351793	0.0351466
CNAG_02268	0.350501	0.0017311
CNAG_00258	0.350396	7.00733e-09
CNAG_00853	0.350278	3.57357e-08
CNAG_01461	0.349703	1.53053e-05
CNAG_00138	0.349398	9.1857e-11
CNAG_02384	0.349133	0.00382169
CNAG_06927	0.349082	1.0839e-09
CNAG_06203	0.348834	0.0427616
CNAG_00437	0.348257	0.000273051
CNAG_06711	0.34787	1.70953e-08
CNAG_01756	0.347668	0.0033969
CNAG_01868	0.347574	9.71214e-07
CNAG_01119	0.346888	7.25307e-09
CNAG_01553	0.34685	1.69418e-06
CNAG_01346	0.346792	1.41248e-06
CNAG_02432	0.346651	7.01728e-05
CNAG_04255	0.346377	0.0209444
CNAG_05140	0.346241	4.0383e-11
CNAG_02340	0.346177	1.84926e-05
CNAG_03362	0.346025	2.66669e-06
CNAG_03516	0.345219	2.34469e-08
CNAG_12988	0.345217	0.00166725
CNAG_02481	0.344528	7.76419e-09
CNAG_02988	0.344301	1.95447e-07
CNAG_03325	0.34414	1.28574e-06
CNAG_04791	0.343618	2.09723e-07
CNAG_03528	0.343296	3.89118e-11
CNAG_06903	0.343158	2.2983e-08
CNAG_02979	0.343059	4.71117e-05
CNAG_00693	0.3429	1.44777e-07
CNAG_03654	0.342818	2.14858e-09
CNAG_05919	0.342689	2.367e-07
CNAG_06492	0.342576	0.000108102
CNAG_07381	0.342467	1.71909e-06
CNAG_06569	0.342352	9.74412e-06
CNAG_00009	0.34224	8.65894e-09
CNAG_04328	0.342018	2.3113e-07
CNAG_03647	0.342	1.10706e-05
CNAG_12415	0.341989	0.641714
CNAG_03933	0.3414	0.000428729
CNAG_06620	0.341248	2.17744e-08
CNAG_07410	0.340977	3.42649e-10
CNAG_00346	0.34071	0.000105241
CNAG_01006	0.340313	2.43157e-05
CNAG_02171	0.340289	1.49294e-05
CNAG_00261	0.339962	5.45557e-12
CNAG_00623	0.339897	5.46052e-07
CNAG_05880	0.339896	6.54139e-05
CNAG_03144	0.339727	6.27155e-09
CNAG_01852	0.339689	1.80529e-10
CNAG_02059	0.339322	0.00016792
CNAG_07414	0.339209	4.11732e-06
CNAG_06471	0.33906	3.11371e-07
CNAG_03449	0.338746	0.000987631
CNAG_06928	0.338559	1.86312e-07
CNAG_06434	0.338546	2.77392e-10
CNAG_02480	0.338346	6.03181e-05
CNAG_04432	0.338294	6.83835e-07
CNAG_01051	0.338156	6.31877e-09
CNAG_07825	0.338119	2.19837e-06
CNAG_00407	0.338047	3.79475e-05
CNAG_07464	0.337782	1.3108e-10
CNAG_03333	0.337722	0.000245376
CNAG_02408	0.337553	0.000265962
CNAG_05421	0.337142	3.63199e-06
CNAG_04352	0.337138	0.000215606
CNAG_03993	0.336648	5.03448e-08
CNAG_05851	0.336527	9.0262e-09
CNAG_07580	0.336225	2.21706e-06
CNAG_05029	0.335921	3.89807e-06
CNAG_02280	0.335663	6.2526e-06
CNAG_06707	0.335517	0.0664633
CNAG_02097	0.335405	2.68309e-06
CNAG_06368	0.335384	4.25449e-05
CNAG_07951	0.335249	0.00328129
CNAG_03368	0.335038	3.55037e-09
CNAG_02782	0.334982	3.75094e-05
CNAG_04040	0.334949	2.01992e-09
CNAG_03389	0.334781	0.00068148
CNAG_06686	0.334372	2.31065e-07
CNAG_00786	0.334363	0.000117871
CNAG_04350	0.334227	7.50992e-05
CNAG_01764	0.334032	6.09378e-06
CNAG_04097	0.334024	0.021505
CNAG_01822	0.333725	9.87634e-09
CNAG_01865	0.333662	0.000511018
CNAG_03367	0.332541	3.27405e-09
CNAG_06469	0.332463	1.05168e-08
CNAG_05810	0.332417	0.00165226
CNAG_00937	0.331449	0.261119
CNAG_03872	0.331031	4.94578e-05
CNAG_05186	0.330853	0.00030519
CNAG_01391	0.330521	1.15404e-06
CNAG_03583	0.33022	2.80567e-06
CNAG_01330	0.330124	3.47488e-10
CNAG_04093	0.329663	0.131242
CNAG_05505	0.329467	4.71815e-05
CNAG_07562	0.329418	1.028e-07
CNAG_04387	0.32924	0.00014152
CNAG_00508	0.328719	9.7128e-07
CNAG_05825	0.32871	1.38026e-08
CNAG_04407	0.32864	1.10499e-06
CNAG_03452	0.328566	5.99171e-06
CNAG_04830	0.328534	0.0267761
CNAG_02775	0.328308	0.466526
CNAG_02844	0.328014	6.00989e-05
CNAG_01657	0.327923	1.88271e-10
CNAG_04793	0.327526	0.34944
CNAG_02745	0.326979	4.6871e-08
CNAG_05609	0.326819	3.56974e-09
CNAG_05767	0.326718	1.35963e-08
CNAG_05307	0.326525	1.73819e-09
CNAG_03442	0.32631	1.13735e-05
CNAG_05464	0.325914	3.14097e-05
CNAG_02791	0.325841	2.44536e-05
CNAG_06765	0.325831	0.000161388
CNAG_06678	0.325816	1.24687e-06
CNAG_03711	0.325727	7.08353e-05
CNAG_02816	0.32512	1.35504e-09
CNAG_03279	0.325103	0.000223928
CNAG_05601	0.324656	1.51911e-05
CNAG_02847	0.324385	4.39963e-05
CNAG_07406	0.323921	0.219335
CNAG_03766	0.323436	2.10101e-06
CNAG_07732	0.323003	0.00166214
CNAG_02846	0.32268	0.000134343
CNAG_07777	0.322633	0.00495055
CNAG_12129	0.32191	0.490912
CNAG_03963	0.321898	0.00178855
CNAG_03324	0.321677	2.56136e-07
CNAG_00396	0.321529	1.13903e-07
CNAG_04807	0.321426	0.00474795
CNAG_01660	0.321402	4.68123e-08
CNAG_01476	0.321174	4.03101e-05
CNAG_02292	0.320919	0.000446937
CNAG_05185	0.320907	0.071239
CNAG_02667	0.320801	4.08738e-06
CNAG_00416	0.320693	0.0374683
CNAG_05963	0.320531	3.46876e-07
CNAG_04790	0.320252	8.03067e-06
CNAG_07593	0.320013	2.2006e-07
CNAG_05195	0.319981	1.29559e-05
CNAG_04261	0.319823	0.000161306
CNAG_06680	0.319768	6.94885e-07
CNAG_05086	0.319729	0.000258432
CNAG_07507	0.319687	4.76951e-05
CNAG_03177	0.319483	0.00627201
CNAG_04038	0.319332	0.00598282
CNAG_05811	0.31892	5.74524e-06
CNAG_02922	0.318857	3.49868e-08
CNAG_01531	0.318759	6.17261e-07
CNAG_02774	0.318751	0.000239562
CNAG_05624	0.318594	1.33096e-06
CNAG_04633	0.318526	1.53916e-05
CNAG_04932	0.31811	0.000153157
CNAG_06260	0.317668	1.32312e-06
CNAG_07671	0.317355	0.000369268
CNAG_03836	0.317302	2.31235e-08
CNAG_05114	0.317295	0.0120917
CNAG_02932	0.317039	0.0207481
CNAG_06629	0.31686	0.503821
CNAG_00545	0.316423	2.62367e-06
CNAG_00358	0.316356	9.96536e-05
CNAG_04343	0.316335	0.0745302
CNAG_03185	0.315537	2.61894e-05
CNAG_01946	0.3152	1.43619e-05
CNAG_00133	0.31493	6.09724e-06
CNAG_02393	0.314844	1.90756e-08
CNAG_07977	0.314516	9.35772e-07
CNAG_04701	0.314385	0.0010598
CNAG_03607	0.3142	0.000273977
CNAG_01495	0.314142	2.5459e-05
CNAG_02491	0.313541	6.0663e-05
CNAG_05920	0.313368	0.000127955
CNAG_00567	0.313229	2.1794e-06
CNAG_04758	0.313092	0.7448
CNAG_01697	0.312796	1.2077e-06
CNAG_06744	0.312684	1.09709e-07
CNAG_05902	0.312679	0.00121429
CNAG_00152	0.312632	2.80052e-06
CNAG_07563	0.312562	6.55838e-07
CNAG_04463	0.312556	0.00722888
CNAG_07523	0.312411	0.0108108
CNAG_04045	0.312357	5.26003e-07
CNAG_04402	0.312208	4.55794e-07
CNAG_03520	0.311938	0.182768
CNAG_07812	0.311762	0.00184103
CNAG_00683	0.311713	2.61461e-05
CNAG_00750	0.311587	7.3462e-06
CNAG_06410	0.311467	1.29657e-05
CNAG_03608	0.311464	0.00524072
CNAG_04360	0.31141	5.32166e-07
CNAG_03489	0.311392	2.01394e-07
CNAG_03561	0.311135	5.59068e-05
CNAG_02755	0.311051	6.98382e-08
CNAG_03033	0.310736	1.80053e-05
CNAG_00875	0.310717	1.41089e-05
CNAG_00667	0.310475	7.4876e-07
CNAG_01602	0.310393	0.00071096
CNAG_03061	0.310139	3.08817e-07
CNAG_00375	0.310074	1.30488e-07
CNAG_03331	0.310009	7.42636e-10
CNAG_02032	0.309633	6.11754e-07
CNAG_03411	0.309593	2.31618e-05
CNAG_06704	0.309495	0.0177774
CNAG_07545	0.309282	3.21344e-07
CNAG_00665	0.30925	1.5268e-10
CNAG_02727	0.309226	0.0012733
CNAG_00316	0.309143	9.95019e-05
CNAG_07818	0.308915	1.05001e-05
CNAG_01550	0.308875	9.46517e-06
CNAG_01509	0.308736	6.20793e-05
CNAG_05380	0.308127	1.19289e-06
CNAG_07712	0.30803	1.87832e-05
CNAG_07709	0.307841	0.654895
CNAG_05405	0.307814	0.000401171
CNAG_01143	0.307802	3.02295e-07
CNAG_03338	0.30753	0.000103841
CNAG_02395	0.307481	2.36909e-07
CNAG_07365	0.306834	2.48339e-06
CNAG_05887	0.306713	1.12849e-07
CNAG_03433	0.305787	1.71259e-08
CNAG_02884	0.305496	0.000658916
CNAG_02161	0.305333	1.98191e-08
CNAG_02564	0.305272	4.29527e-05
CNAG_01528	0.305068	2.14963e-07
CNAG_02723	0.304907	6.10975e-08
CNAG_05385	0.304898	1.01028e-06
CNAG_07650	0.304668	0.0972059
CNAG_01173	0.304598	1.9215e-05
CNAG_07942	0.304596	6.52435e-07
CNAG_03924	0.3044	0.00540111
CNAG_00969	0.304392	0.47595
CNAG_05403	0.304081	0.00468763
CNAG_03743	0.30403	3.98437e-05
CNAG_06505	0.30389	2.20168e-05
CNAG_04728	0.303639	5.06803e-07
CNAG_03923	0.302405	4.56521e-06
CNAG_04857	0.302243	1.19494e-06
CNAG_03660	0.302125	2.8376e-06
CNAG_12960	0.301126	0.0645936
CNAG_00736	0.301061	2.65332e-07
CNAG_02823	0.300738	2.20786e-07
CNAG_02218	0.300623	0.00472321
CNAG_01707	0.30059	2.55331e-08
CNAG_07800	0.300358	5.81533e-05
CNAG_03391	0.300283	2.32908e-06
CNAG_00590	0.300226	2.65947e-07
CNAG_06029	0.300151	0.00934119
CNAG_07509	0.29972	3.32591e-07
CNAG_04318	0.299618	6.97256e-07
CNAG_03604	0.299517	5.14831e-06
CNAG_04347	0.299399	0.000227804
CNAG_03243	0.299388	0.00398098
CNAG_05442	0.299356	2.83009e-07
CNAG_01096	0.299099	0.0017463
CNAG_03932	0.299045	0.000132507
CNAG_03920	0.298741	2.06099e-05
CNAG_00643	0.298405	4.93115e-05
CNAG_02088	0.298179	3.54981e-07
CNAG_00398	0.298	0.000145156
CNAG_04702	0.297978	3.49353e-05
CNAG_01477	0.297771	2.04373e-09
CNAG_07645	0.297439	0.0106135
CNAG_05621	0.297427	2.97607e-06
CNAG_04215	0.297285	0.174488
CNAG_02178	0.297217	0.000103892
CNAG_06565	0.297165	0.00025073
CNAG_07746	0.296886	6.20978e-06
CNAG_07415	0.29662	7.30204e-06
CNAG_06388	0.296268	0.569717
CNAG_01377	0.295973	2.24939e-07
CNAG_00847	0.295818	0.000172315
CNAG_05747	0.29514	0.000106183
CNAG_06068	0.295074	2.41299e-08
CNAG_01278	0.294919	3.56205e-05
CNAG_07773	0.294765	0.000113918
CNAG_04358	0.294578	1.62123e-06
CNAG_05520	0.294549	0.00354126
CNAG_05306	0.29449	0.000375981
CNAG_01664	0.294148	1.78728e-07
CNAG_02857	0.294083	5.44864e-08
CNAG_12024	0.294028	0.000377886
CNAG_03809	0.293939	5.81113e-08
CNAG_05231	0.293928	0.000122914
CNAG_06165	0.293847	1.64371e-06
CNAG_07550	0.293834	0.00207978
CNAG_01025	0.293691	1.46747e-06
CNAG_03139	0.293676	0.00218912
CNAG_00090	0.293636	1.69702e-06
CNAG_01430	0.293627	5.8449e-05
CNAG_03128	0.293481	1.54929e-05
CNAG_08006	0.29348	0.156185
CNAG_00967	0.29337	0.00014667
CNAG_02676	0.293364	7.14713e-05
CNAG_02829	0.293016	1.83172e-07
CNAG_00676	0.292995	0.00014494
CNAG_06719	0.292853	0.000203505
CNAG_00739	0.292687	1.67547e-07
CNAG_01837	0.292343	3.42018e-06
CNAG_05574	0.292017	0.00149331
CNAG_00797	0.29197	1.97984e-09
CNAG_04460	0.291792	9.51332e-09
CNAG_00101	0.291774	8.42815e-07
CNAG_05791	0.291724	8.06173e-07
CNAG_03187	0.291698	0.109796
CNAG_06406	0.291679	1.22209e-05
CNAG_01656	0.291649	0.000554701
CNAG_06543	0.291576	1.32346e-05
CNAG_04000	0.291556	5.2784e-06
CNAG_04173	0.291277	1.36135e-07
CNAG_05183	0.29119	4.10717e-05
CNAG_06554	0.291087	0.00509482
CNAG_06893	0.291003	7.78494e-05
CNAG_07683	0.290889	0.00907468
CNAG_03189	0.290836	4.39929e-07
CNAG_02373	0.290804	4.32885e-06
CNAG_00462	0.290724	1.61184e-07
CNAG_02465	0.290556	0.0150201
CNAG_03552	0.290494	0.0281898
CNAG_01472	0.290481	1.02606e-06
CNAG_02056	0.290475	0.165077
CNAG_02709	0.290348	5.1638e-05
CNAG_03092	0.29034	4.96326e-05
CNAG_05118	0.290032	0.000395493
CNAG_00690	0.28994	1.23586e-07
CNAG_03101	0.289798	0.0152035
CNAG_05106	0.289629	0.0022657
CNAG_04244	0.289134	4.81319e-07
CNAG_04636	0.289086	2.05451e-05
CNAG_01659	0.288874	6.05412e-05
CNAG_06328	0.288682	0.00456449
CNAG_05329	0.288272	0.0812023
CNAG_01038	0.287969	0.000126248
CNAG_06555	0.28779	1.36282e-06
CNAG_07914	0.287707	4.66459e-10
CNAG_03632	0.287593	3.84343e-06
CNAG_06126	0.287386	0.00256717
CNAG_01289	0.287107	0.00916903
CNAG_01750	0.287003	0.342245
CNAG_04393	0.286975	2.12069e-05
CNAG_03710	0.286834	1.73822e-05
CNAG_01197	0.286822	3.26088e-07
CNAG_04699	0.286777	2.7552e-06
CNAG_05937	0.286507	0.00143759
CNAG_02997	0.286219	2.87663e-07
CNAG_03919	0.285937	1.62119e-05
CNAG_00422	0.28592	1.43996e-05
CNAG_01262	0.285839	3.14372e-05
CNAG_05219	0.285815	2.47191e-06
CNAG_01630	0.285472	3.88591e-07
CNAG_01948	0.285449	8.12033e-07
CNAG_02579	0.285257	6.53748e-06
CNAG_06279	0.284882	1.58706e-09
CNAG_01648	0.284559	2.96579e-07
CNAG_04412	0.284384	1.51917e-05
CNAG_03875	0.284366	0.000711369
CNAG_07601	0.284236	0.00125819
CNAG_06971	0.284164	0.000146886
CNAG_03550	0.284016	0.0140273
CNAG_02482	0.283843	2.52831e-07
CNAG_03678	0.283836	0.00233805
CNAG_01916	0.282961	4.79069e-07
CNAG_06517	0.282879	0.000157963
CNAG_03363	0.28284	9.18543e-05
CNAG_04161	0.282729	3.4151e-06
CNAG_06537	0.282476	0.000969431
CNAG_05288	0.282439	0.0145085
CNAG_03961	0.282327	1.39804e-06
CNAG_00973	0.282308	0.00011514
CNAG_05151	0.282139	0.00124361
CNAG_04267	0.28204	2.9922e-05
CNAG_01612	0.281944	0.206638
CNAG_04438	0.281807	3.61438e-05
CNAG_01252	0.281673	0.00859548
CNAG_07433	0.281609	2.43549e-05
CNAG_06837	0.281528	2.52981e-05
CNAG_00237	0.281359	1.28077e-07
CNAG_02307	0.281153	1.89738e-05
CNAG_01076	0.280995	0.130729
CNAG_02870	0.280633	7.83271e-06
CNAG_01149	0.280562	1.05135e-06
CNAG_03767	0.280516	3.28662e-07
CNAG_03871	0.280287	7.59681e-05
CNAG_04795	0.280171	0.000462192
CNAG_07924	0.280157	1.10432e-06
CNAG_06558	0.280057	2.2578e-05
CNAG_05764	0.279905	1.05398e-07
CNAG_06244	0.279875	0.00118839
CNAG_04087	0.279831	0.0102414
CNAG_02898	0.279414	2.23222e-07
CNAG_02882	0.279328	0.000270723
CNAG_06085	0.279035	0.000238634
CNAG_03285	0.279008	5.96343e-08
CNAG_05569	0.278979	0.001163
CNAG_03097	0.278687	0.00474621
CNAG_06489	0.278559	9.11082e-08
CNAG_05740	0.2784	0.000300633
CNAG_01694	0.278343	6.05482e-05
CNAG_03275	0.277766	8.54393e-06
CNAG_02374	0.277592	0.00189204
CNAG_03811	0.27751	4.10952e-05
CNAG_02195	0.277361	0.00796287
CNAG_05692	0.277139	0.000497716
CNAG_01092	0.276952	8.31496e-07
CNAG_05004	0.276819	3.04304e-06
CNAG_05677	0.276713	5.75203e-05
CNAG_02054	0.276544	0.000372653
CNAG_07342	0.276415	4.4285e-06
CNAG_00773	0.276194	0.000376817
CNAG_05529	0.27608	0.00166726
CNAG_04943	0.27598	0.000374737
CNAG_01310	0.275753	1.65817e-05
CNAG_02930	0.275752	3.24678e-05
CNAG_07796	0.275612	0.0427183
CNAG_04282	0.275378	3.49658e-05
CNAG_06763	0.275364	2.33459e-05
CNAG_07736	0.275243	0.681173
CNAG_02376	0.275226	1.79327e-05
CNAG_04373	0.275089	6.01515e-07
CNAG_05522	0.275078	0.236483
CNAG_02947	0.275042	0.000956654
CNAG_06542	0.275033	7.50514e-05
CNAG_02308	0.275014	0.0324021
CNAG_02839	0.27499	0.110254
CNAG_04697	0.274515	1.92055e-06
CNAG_04392	0.274188	0.00100159
CNAG_02787	0.274016	1.04905e-05
CNAG_06787	0.273947	0.306376
CNAG_01840	0.273407	2.93742e-10
CNAG_12913	0.273383	0.125455
CNAG_00727	0.273288	0.00553185
CNAG_01053	0.273096	7.76148e-07
CNAG_01238	0.272664	1.54836e-06
CNAG_01057	0.272627	5.11128e-07
CNAG_07685	0.27261	0.0050542
CNAG_06425	0.272571	0.000246153
CNAG_06122	0.272422	8.31528e-06
CNAG_02924	0.2724	0.00235155
CNAG_04895	0.272265	1.99711e-05
CNAG_06383	0.272242	0.00225992
CNAG_03106	0.272077	1.68102e-05
CNAG_00353	0.271966	0.00587945
CNAG_02861	0.271659	0.00124347
CNAG_05816	0.271588	3.08016e-05
CNAG_03379	0.271507	0.000137204
CNAG_04104	0.271353	2.74705e-06
CNAG_01882	0.271285	0.000688895
CNAG_00127	0.271241	0.00351315
CNAG_00589	0.271188	0.000103734
CNAG_05478	0.270911	6.49945e-06
CNAG_00470	0.270765	0.00126093
CNAG_01874	0.270417	7.81821e-05
CNAG_00708	0.270279	5.43895e-07
CNAG_03116	0.270262	1.62402e-05
CNAG_02433	0.27018	0.00121054
CNAG_05030	0.269958	0.000476054
CNAG_02412	0.269593	0.0069336
CNAG_04184	0.269459	0.000102585
CNAG_02431	0.269431	0.000222901
CNAG_04770	0.26915	5.63444e-05
CNAG_06129	0.268938	7.74881e-05
CNAG_05604	0.268916	0.0023727
CNAG_05657	0.268913	0.0133134
CNAG_05393	0.268796	0.000283607
CNAG_06072	0.268654	8.31053e-05
CNAG_02021	0.268217	0.000318687
CNAG_06713	0.267972	1.47514e-07
CNAG_02299	0.267803	4.67657e-05
CNAG_00238	0.267423	9.90623e-10
CNAG_05456	0.267413	0.000268612
CNAG_00249	0.26734	0.00205814
CNAG_04973	0.267101	5.05694e-07
CNAG_05659	0.266993	0.766196
CNAG_05932	0.266882	0.00239138
CNAG_06450	0.266674	7.34603e-06
CNAG_05282	0.266665	4.15439e-06
CNAG_03403	0.266549	0.000223337
CNAG_04041	0.266541	0.00153746
CNAG_05546	0.266356	0.000795262
CNAG_07469	0.265995	0.00117268
CNAG_04608	0.265955	8.92822e-05
CNAG_03753	0.265902	0.00781613
CNAG_01876	0.265715	3.26201e-05
CNAG_00514	0.265707	2.6022e-06
CNAG_04301	0.265595	4.38579e-05
CNAG_04755	0.265571	0.000674906
CNAG_01345	0.26557	0.637778
CNAG_04954	0.265347	3.19329e-05
CNAG_05017	0.265229	0.00318812
CNAG_05130	0.264642	0.0128358
CNAG_06552	0.264639	5.07811e-06
CNAG_06826	0.264563	0.000403057
CNAG_04872	0.264543	5.74314e-06
CNAG_04753	0.264497	3.25697e-05
CNAG_07093	0.264385	0.000581653
CNAG_01390	0.264333	0.000217887
CNAG_04207	0.264267	6.9609e-07
CNAG_05775	0.264254	4.20498e-05
CNAG_05905	0.264172	8.45524e-05
CNAG_07970	0.264138	2.87091e-05
CNAG_02906	0.263873	1.01645e-05
CNAG_01124	0.263754	0.0546649
CNAG_02911	0.263691	7.75887e-05
CNAG_06470	0.263441	0.0615526
CNAG_02798	0.263241	1.55754e-05
CNAG_06599	0.263065	2.92286e-05
CNAG_07318	0.262893	4.58626e-07
CNAG_04493	0.262811	6.27237e-05
CNAG_05460	0.262631	0.00234885
CNAG_05894	0.262519	1.66577e-06
CNAG_03258	0.262491	0.00102887
CNAG_05142	0.262397	0.000145392
CNAG_01632	0.262337	0.000145116
CNAG_02027	0.262142	0.000472837
CNAG_05702	0.26185	0.0003266
CNAG_04496	0.261425	7.32513e-05
CNAG_03423	0.261382	1.94328e-06
CNAG_03356	0.26137	0.000589076
CNAG_02286	0.26132	1.00217e-05
CNAG_07534	0.261142	8.10229e-05
CNAG_03383	0.260921	0.0079624
CNAG_06809	0.260864	7.45813e-05
CNAG_04229	0.260861	0.000494294
CNAG_03174	0.260354	0.00938017
CNAG_01248	0.260302	3.52969e-05
CNAG_07340	0.25976	0.00757583
CNAG_00344	0.259702	0.000119994
CNAG_06107	0.259365	5.63165e-05
CNAG_02687	0.25929	4.89845e-05
CNAG_06923	0.258989	0.26064
CNAG_04829	0.258818	0.00421118
CNAG_06193	0.258788	0.00132664
CNAG_06339	0.258546	0.000662303
CNAG_05000	0.258158	0.000195517
CNAG_02856	0.258154	1.83212e-05
CNAG_02756	0.258134	0.0107081
CNAG_00592	0.258096	1.26739e-05
CNAG_06002	0.258023	0.00754015
CNAG_01351	0.257948	1.51966e-05
CNAG_04594	0.257933	0.0110484
CNAG_00659	0.257891	0.191062
CNAG_06184	0.257787	0.00201399
CNAG_07920	0.257779	0.895298
CNAG_03276	0.257499	0.00107265
CNAG_02710	0.257396	4.4482e-07
CNAG_04158	0.256883	3.3986e-05
CNAG_01513	0.256636	0.00677312
CNAG_12853	0.256582	0.0383414
CNAG_04757	0.256257	0.220127
CNAG_07418	0.256193	0.000133313
CNAG_00572	0.256112	0.000538611
CNAG_05618	0.255921	1.13677e-06
CNAG_03732	0.255812	0.00133104
CNAG_05250	0.255615	0.000356007
CNAG_05719	0.255447	0.000128327
CNAG_07597	0.255376	0.0913088
CNAG_06369	0.255374	0.000225828
CNAG_06325	0.255311	2.06595e-06
CNAG_05342	0.254997	9.14276e-05
CNAG_05019	0.254969	0.00306079
CNAG_05730	0.254813	3.94309e-05
CNAG_04724	0.254738	0.00144685
CNAG_02145	0.254738	2.42529e-05
CNAG_04522	0.254628	5.54305e-05
CNAG_01087	0.254328	0.00399067
CNAG_01213	0.254283	3.91718e-07
CNAG_03891	0.253817	0.00181295
CNAG_06019	0.253796	0.00033404
CNAG_05484	0.253777	6.61711e-05
CNAG_00928	0.253709	0.00435939
CNAG_03075	0.253631	0.000108805
CNAG_07573	0.25362	6.91525e-05
CNAG_05294	0.253331	3.54138e-05
CNAG_05519	0.253234	0.00180903
CNAG_06128	0.253137	0.00264903
CNAG_00900	0.253135	0.0847968
CNAG_01209	0.253002	0.000316198
CNAG_00025	0.25297	0.000625273
CNAG_04670	0.252801	5.4707e-07
CNAG_02506	0.252423	2.2693e-05
CNAG_05226	0.252364	4.93726e-06
CNAG_04218	0.2523	0.00741132
CNAG_02535	0.252203	0.0599041
CNAG_06149	0.251941	0.0194904
CNAG_00741	0.251773	6.42439e-09
CNAG_02760	0.251461	8.84128e-05
CNAG_01914	0.251259	0.00030715
CNAG_06643	0.251213	0.00271771
CNAG_01437	0.250942	0.000137501
CNAG_04240	0.250921	0.0171386
CNAG_05124	0.250787	1.10075e-05
CNAG_05402	0.250589	0.00509368
CNAG_01497	0.250534	0.0881544
CNAG_00593	0.250441	0.000431254
CNAG_02479	0.250414	0.0870628
CNAG_07717	0.250306	2.71904e-07
CNAG_01045	0.250261	6.35641e-06
CNAG_00436	0.250195	0.00173253
CNAG_05245	0.250169	0.0228124
CNAG_02190	0.249877	0.0202184
CNAG_02009	0.249379	0.000300763
CNAG_02764	0.249362	0.00771117
CNAG_00320	0.249354	0.000231215
CNAG_05585	0.249337	0.000142974
CNAG_03926	0.249263	1.81639e-05
CNAG_01165	0.249049	0.000486586
CNAG_06136	0.24896	0.0396041
CNAG_00365	0.248952	7.48774e-06
CNAG_01696	0.24895	0.00128926
CNAG_07529	0.248935	2.82126e-06
CNAG_03752	0.24858	0.00847031
CNAG_05254	0.248512	0.000784145
CNAG_06108	0.248454	0.00460029
CNAG_02265	0.248372	1.99274e-05
CNAG_01162	0.248337	0.000212577
CNAG_04834	0.248155	0.0762285
CNAG_02082	0.247849	0.0284796
CNAG_06812	0.247731	5.08548e-05
CNAG_07000	0.247723	1.00681e-05
CNAG_05623	0.247544	0.000202353
CNAG_06076	0.24729	1.68424e-05
CNAG_01663	0.247257	0.0487394
CNAG_03989	0.24717	0.000159349
CNAG_03103	0.247131	2.32264e-05
CNAG_01631	0.247044	1.8612e-05
CNAG_01646	0.247029	0.000626633
CNAG_00305	0.246947	1.58197e-05
CNAG_02135	0.24682	0.0028937
CNAG_06417	0.246802	0.526455
CNAG_02776	0.24675	0.0281107
CNAG_00188	0.246741	0.00382472
CNAG_02871	0.246685	0.000673238
CNAG_00151	0.246614	5.89184e-05
CNAG_02383	0.246465	0.00390715
CNAG_01282	0.24629	0.000223679
CNAG_01161	0.246288	3.68723e-05
CNAG_01363	0.246133	0.000312043
CNAG_06158	0.246131	9.01746e-07
CNAG_00931	0.246074	0.00789106
CNAG_03244	0.24556	0.00055994
CNAG_01609	0.245502	0.000286101
CNAG_00719	0.245435	6.79532e-06
CNAG_04720	0.245224	3.19174e-05
CNAG_05272	0.245188	0.00504608
CNAG_01568	0.245158	5.98121e-06
CNAG_01243	0.245157	1.36035e-05
CNAG_01228	0.24507	0.000397107
CNAG_00700	0.244882	8.16406e-06
CNAG_04148	0.244843	6.6339e-05
CNAG_06283	0.244746	0.000104985
CNAG_01125	0.24474	4.78013e-05
CNAG_02935	0.244627	0.000685309
CNAG_05191	0.244606	0.000123421
CNAG_06289	0.244347	7.21864e-05
CNAG_04110	0.244268	0.000774089
CNAG_01200	0.244216	0.00243364
CNAG_03406	0.244136	0.000607875
CNAG_05587	0.244014	9.52187e-05
CNAG_12284	0.243911	0.877944
CNAG_00439	0.243901	3.47921e-05
CNAG_01985	0.243595	1.73805e-05
CNAG_03745	0.243591	0.0426309
CNAG_05200	0.243589	0.00171821
CNAG_06422	0.243442	6.64439e-05
CNAG_07861	0.243205	0.375274
CNAG_06681	0.243204	0.000672812
CNAG_05877	0.242943	0.00111857
CNAG_06365	0.242897	0.0172789
CNAG_08028	0.242833	0.0209086
CNAG_05989	0.242574	0.00483274
CNAG_04315	0.242373	3.44103e-05
CNAG_02931	0.242301	0.00231192
CNAG_02689	0.242213	0.102618
CNAG_00515	0.241884	0.0171236
CNAG_05181	0.241863	0.000603667
CNAG_00007	0.240844	2.40442e-06
CNAG_00428	0.240633	0.00177483
CNAG_05588	0.240489	0.00467155
CNAG_04042	0.240448	0.0287721
CNAG_05311	0.240284	1.00295e-05
CNAG_05895	0.240237	5.11211e-06
CNAG_02888	0.240138	0.00843751
CNAG_05171	0.239778	5.88405e-05
CNAG_06606	0.239697	0.000707032
CNAG_01297	0.239571	0.00733088
CNAG_05650	0.239458	0.000601961
CNAG_00982	0.239285	1.12503e-05
CNAG_01590	0.239223	0.00149891
CNAG_03637	0.238992	2.16382e-06
CNAG_06860	0.238933	3.03273e-05
CNAG_07856	0.238894	0.000522032
CNAG_04127	0.238731	0.00883134
CNAG_02609	0.238682	3.57378e-05
CNAG_00193	0.238512	0.000101736
CNAG_00362	0.238214	4.45516e-05
CNAG_12447	0.238196	0.703867
CNAG_01616	0.238139	7.00277e-05
CNAG_05838	0.237864	0.000551752
CNAG_00364	0.237843	0.000488497
CNAG_02999	0.237802	0.00119599
CNAG_04570	0.237532	1.20524e-06
CNAG_01850	0.237385	0.000818364
CNAG_03067	0.237184	0.0158362
CNAG_06728	0.237053	3.2701e-05
CNAG_03792	0.236906	0.000149861
CNAG_01201	0.236733	0.0242152
CNAG_02572	0.236695	0.805178
CNAG_07883	0.236667	0.000812425
CNAG_05233	0.236661	1.53488e-05
CNAG_01502	0.236558	0.000103958
CNAG_01636	0.236505	0.000696579
CNAG_02813	0.236293	0.000241923
CNAG_01807	0.236277	0.00848718
CNAG_01802	0.236215	0.00145957
CNAG_01728	0.236071	0.00022647
CNAG_06010	0.235975	0.00255646
CNAG_04871	0.235946	0.00658401
CNAG_00838	0.235708	0.044891
CNAG_06452	0.23544	0.00129901
CNAG_08002	0.23502	0.00275999
CNAG_00622	0.234592	2.23287e-05
CNAG_01867	0.234441	8.77997e-05
CNAG_06253	0.234354	0.130473
CNAG_00310	0.234341	0.00197403
CNAG_03086	0.23411	0.000740463
CNAG_04613	0.234044	1.58856e-05
CNAG_02962	0.234017	0.000228647
CNAG_00357	0.233997	0.0191488
CNAG_00322	0.233981	0.0019091
CNAG_04010	0.233979	1.8141e-05
CNAG_00011	0.233977	0.00196733
CNAG_05898	0.23377	0.00250222
CNAG_04447	0.233654	0.000789372
CNAG_07979	0.233443	0.000198095
CNAG_12774	0.233285	0.924457
CNAG_06984	0.233249	0.00658613
CNAG_01583	0.233148	4.88432e-06
CNAG_04162	0.233124	0.000175468
CNAG_02923	0.233012	0.000111312
CNAG_02402	0.23301	0.00114968
CNAG_06423	0.232798	0.00495368
CNAG_02469	0.232765	0.000347597
CNAG_03841	0.232731	0.00172855
CNAG_00782	0.232531	0.0024705
CNAG_02528	0.232449	0.0136664
CNAG_02490	0.232209	0.000175905
CNAG_01650	0.232136	7.15021e-05
CNAG_03896	0.231976	0.14371
CNAG_00996	0.231972	0.000148049
CNAG_05789	0.23173	0.00897034
CNAG_01842	0.231676	1.09674e-05
CNAG_07465	0.23129	0.00244838
CNAG_05846	0.231252	0.000178263
CNAG_01642	0.231071	0.00104968
CNAG_03273	0.230969	0.000164323
CNAG_01266	0.230859	0.00015779
CNAG_01011	0.230683	0.0331944
CNAG_00189	0.230649	0.000644202
CNAG_03050	0.230512	0.0434715
CNAG_04864	0.229955	3.06814e-06
CNAG_00056	0.229804	0.00100513
CNAG_01041	0.229782	0.0637607
CNAG_01832	0.229779	0.00519343
CNAG_00658	0.229656	0.00260263
CNAG_02366	0.229497	5.84932e-05
CNAG_03697	0.229417	0.00625148
CNAG_05326	0.229277	0.11457
CNAG_02238	0.229169	0.010622
CNAG_02449	0.229036	0.000231685
CNAG_04700	0.228515	0.213906
CNAG_02529	0.228321	0.00238226
CNAG_05751	0.228251	0.000102598
CNAG_04501	0.228245	2.19263e-06
CNAG_05629	0.228244	4.16293e-05
CNAG_06786	0.228183	0.0828959
CNAG_03956	0.227992	0.00181857
CNAG_05655	0.227952	0.00102298
CNAG_04210	0.227792	0.19452
CNAG_04336	0.227788	0.00553619
CNAG_00706	0.227736	0.000405301
CNAG_01759	0.227641	0.376672
CNAG_02907	0.227605	0.000388928
CNAG_05070	0.227576	0.000595793
CNAG_07020	0.227422	0.000350562
CNAG_02364	0.22712	0.0108243
CNAG_03380	0.226963	0.00141912
CNAG_06028	0.226943	0.00975124
CNAG_00430	0.22674	0.14023
CNAG_00277	0.226643	0.0368251
CNAG_01246	0.226602	0.00661654
CNAG_12712	0.226544	0.234676
CNAG_04710	0.226012	3.95198e-05
CNAG_05043	0.225724	9.48528e-05
CNAG_03264	0.225349	0.0010277
CNAG_05343	0.225299	0.000347685
CNAG_04823	0.225046	9.9391e-05
CNAG_04841	0.225022	0.0076805
CNAG_02503	0.224822	0.000155917
CNAG_03810	0.224694	5.74389e-05
CNAG_04059	0.224691	0.258931
CNAG_00602	0.224401	0.0087499
CNAG_01844	0.223996	0.010061
CNAG_03377	0.223969	0.00255881
CNAG_06288	0.223713	1.44547e-05
CNAG_07953	0.223708	0.00224109
CNAG_05409	0.223621	0.00784589
CNAG_07576	0.22353	0.01017
CNAG_12210	0.223514	0.88533
CNAG_02137	0.223267	0.00135254
CNAG_04662	0.223115	7.41176e-06
CNAG_01091	0.223047	1.18954e-05
CNAG_03634	0.223041	0.00158483
CNAG_01938	0.22277	0.00222927
CNAG_04180	0.222723	0.000155713
CNAG_00551	0.222565	6.48227e-06
CNAG_06550	0.222209	6.16904e-05
CNAG_04228	0.222112	0.0108517
CNAG_05353	0.221826	4.64087e-06
CNAG_01529	0.22139	0.00394361
CNAG_04987	0.221305	0.00502879
CNAG_03228	0.221299	0.0497662
CNAG_00650	0.221226	0.0037762
CNAG_05557	0.221083	0.000175875
CNAG_06510	0.221064	0.00146072
CNAG_05758	0.221002	0.00144752
CNAG_00077	0.220968	0.421032
CNAG_00412	0.220732	0.578335
CNAG_00498	0.22061	0.00816286
CNAG_05364	0.220523	0.0491572
CNAG_07377	0.2204	0.000768429
CNAG_03897	0.220293	0.0390427
CNAG_04023	0.220045	8.1653e-05
CNAG_05372	0.220009	0.000101698
CNAG_04181	0.219932	0.000927152
CNAG_06604	0.219923	0.000198677
CNAG_03843	0.219741	0.000343337
CNAG_03567	0.219463	2.88772e-05
CNAG_05189	0.219207	0.000148468
CNAG_05262	0.219206	6.51103e-05
CNAG_04235	0.219105	0.000882869
CNAG_04400	0.219062	0.000435737
CNAG_02361	0.218891	0.0122603
CNAG_06756	0.218763	0.00564451
CNAG_02951	0.218692	0.00405115
CNAG_04761	0.218676	0.011582
CNAG_03521	0.218479	0.133416
CNAG_07715	0.218373	0.000526567
CNAG_04064	0.218361	7.80179e-05
CNAG_01392	0.218346	0.00361341
CNAG_01928	0.218214	6.30689e-05
CNAG_05007	0.218138	0.000185491
CNAG_00293	0.218118	8.33506e-06
CNAG_03927	0.218091	0.0032842
CNAG_06739	0.218081	1.03283e-05
CNAG_06808	0.218075	0.0803747
CNAG_06354	0.218047	0.0282252
CNAG_05098	0.217989	0.00165083
CNAG_01370	0.217915	0.326151
CNAG_01444	0.217885	0.00148953
CNAG_04664	0.217866	0.00123679
CNAG_02845	0.217847	0.000260141
CNAG_05965	0.217726	0.00165994
CNAG_00418	0.217619	0.000234345
CNAG_05896	0.217263	0.000615891
CNAG_08027	0.217218	0.00562145
CNAG_02543	0.217016	0.0022377
CNAG_04300	0.216947	0.0128292
CNAG_03954	0.216929	0.021623
CNAG_01071	0.216915	0.0021331
CNAG_06901	0.216692	0.0179371
CNAG_03343	0.216479	0.000382232
CNAG_02290	0.216428	0.000156287
CNAG_05537	0.216131	0.00273034
CNAG_04725	0.216081	0.000245601
CNAG_03533	0.21603	9.53999e-05
CNAG_05620	0.21597	0.000360565
CNAG_01088	0.21575	0.0045059
CNAG_06673	0.215595	0.000193778
CNAG_03025	0.215563	0.000119004
CNAG_06861	0.215549	0.00485135
CNAG_05910	0.215335	0.107806
CNAG_06977	0.215193	0.18724
CNAG_02025	0.214915	0.00190022
CNAG_01537	0.214605	0.000179351
CNAG_00392	0.214497	0.0108284
CNAG_04607	0.214485	0.00504587
CNAG_00100	0.214356	0.0013683
CNAG_01203	0.214352	0.000941008
CNAG_00608	0.214298	0.00948891
CNAG_05400	0.214297	4.67184e-05
CNAG_05452	0.214262	0.0145857
CNAG_06630	0.214024	0.000276187
CNAG_06710	0.214008	0.000102728
CNAG_05394	0.213976	0.00137031
CNAG_00599	0.213869	0.00331706
CNAG_04901	0.213779	0.16192
CNAG_04678	0.213559	1.45133e-05
CNAG_03950	0.212814	2.53668e-05
CNAG_05931	0.212526	0.000133167
CNAG_05599	0.212334	0.104736
CNAG_01797	0.212317	0.00108284
CNAG_01114	0.212166	0.0179985
CNAG_00010	0.211988	0.000677282
CNAG_12876	0.211923	0.0288773
CNAG_03032	0.211915	0.000574632
CNAG_12943	0.211846	0.84952
CNAG_02108	0.211776	0.0027291
CNAG_06192	0.21152	0.000253335
CNAG_01508	0.211447	0.000496566
CNAG_03104	0.211439	0.00732732
CNAG_02786	0.211405	0.000164009
CNAG_04377	0.211321	0.000599811
CNAG_02747	0.211311	0.00295219
CNAG_03776	0.211289	0.0219304
CNAG_00303	0.211274	0.401055
CNAG_00274	0.211257	0.0211671
CNAG_07530	0.211032	0.000251557
CNAG_00877	0.211015	0.000843285
CNAG_03850	0.210999	0.000489685
CNAG_00768	0.210988	0.000374406
CNAG_03701	0.210845	0.000169773
CNAG_00607	0.210629	0.00482601
CNAG_06092	0.210571	0.000252906
CNAG_06370	0.210547	0.000760728
CNAG_07668	0.210304	0.0105745
CNAG_01871	0.21027	0.000373704
CNAG_01120	0.20996	3.87169e-06
CNAG_05008	0.209644	0.0171369
CNAG_13125	0.209579	0.879783
CNAG_02438	0.209238	0.0285324
CNAG_00345	0.2092	0.000564951
CNAG_05917	0.20919	0.000539021
CNAG_06564	0.20913	0.00336194
CNAG_02333	0.209027	0.0328499
CNAG_06665	0.208994	0.0343179
CNAG_01030	0.208952	0.034496
CNAG_06001	0.208657	0.000959479
CNAG_13137	0.208643	0.862434
CNAG_02812	0.208564	5.04493e-05
CNAG_03008	0.208438	0.00817526
CNAG_00368	0.208367	0.00169011
CNAG_01306	0.208228	0.00627527
CNAG_04032	0.208158	0.000211883
CNAG_03440	0.207923	0.0380419
CNAG_06337	0.207886	0.899543
CNAG_02328	0.207774	0.00200537
CNAG_06378	0.207748	0.0166266
CNAG_04397	0.207733	0.00136539
CNAG_04595	0.207664	0.0391316
CNAG_04990	0.20766	0.000169785
CNAG_03652	0.207272	0.0161477
CNAG_02769	0.207209	0.000554065
CNAG_02600	0.206713	0.0618363
CNAG_06591	0.206241	7.43224e-05
CNAG_02793	0.205751	0.00049904
CNAG_03590	0.20561	0.000140925
CNAG_01926	0.205502	0.0196184
CNAG_04537	0.205462	0.00505973
CNAG_01885	0.205447	0.000556641
CNAG_06769	0.205441	0.000424913
CNAG_13156	0.205235	0.487943
CNAG_05713	0.205222	0.000223301
CNAG_03683	0.20521	0.00891785
CNAG_04056	0.205078	0.00136146
CNAG_04889	0.204416	0.0453755
CNAG_06215	0.204294	0.00555103
CNAG_05619	0.204017	0.00238151
CNAG_04319	0.203898	0.0128007
CNAG_00636	0.203757	0.000686047
CNAG_06179	0.203714	0.00171916
CNAG_04013	0.203649	0.0017318
CNAG_00288	0.20348	0.00464615
CNAG_03149	0.203392	0.0378933
CNAG_03427	0.203209	0.0181827
CNAG_01768	0.20319	0.000114262
CNAG_00021	0.203061	0.0320282
CNAG_04031	0.202934	0.0161863
CNAG_05199	0.202918	0.00282651
CNAG_03986	0.202772	0.000263579
CNAG_03870	0.202594	0.0092172
CNAG_04740	0.202528	0.000143248
CNAG_04816	0.202498	0.0320068
CNAG_05646	0.202387	0.00139095
CNAG_03013	0.202357	0.00340968
CNAG_03628	0.202218	0.00438241
CNAG_05663	0.202184	0.00270888
CNAG_04278	0.202121	0.000422835
CNAG_01848	0.201899	0.00121494
CNAG_05639	0.201763	0.00352392
CNAG_01790	0.201759	0.00950028
CNAG_03681	0.201748	0.000226863
CNAG_08007	0.201303	0.544485
CNAG_05111	0.201272	0.000314348
CNAG_06685	0.201068	0.000294613
CNAG_01526	0.200942	0.00839554
CNAG_06888	0.200773	0.00271885
CNAG_04467	0.200567	0.00569727
CNAG_02566	0.200313	0.000838369
CNAG_12238	0.200296	0.296325
CNAG_06320	0.200252	0.00702344
CNAG_02913	0.199986	0.00706205
CNAG_08018	0.199977	0.000803633
CNAG_00832	0.199878	0.0379538
CNAG_05056	0.199562	0.00780199
CNAG_00825	0.199415	0.00270332
CNAG_06648	0.199268	0.000878822
CNAG_00652	0.198424	0.00400213
CNAG_06150	0.198404	0.00972613
CNAG_01039	0.198401	0.00204616
CNAG_02838	0.198379	0.00333687
CNAG_01452	0.19834	0.0337885
CNAG_06709	0.198216	0.0014158
CNAG_04713	0.198191	0.00372334
CNAG_03988	0.198141	0.193719
CNAG_04705	0.198051	0.00310036
CNAG_03982	0.198034	0.00387939
CNAG_00615	0.197749	0.039956
CNAG_02726	0.197737	5.45289e-05
CNAG_07431	0.197696	0.00109357
CNAG_03305	0.197519	0.0171034
CNAG_03840	0.197282	0.00287822
CNAG_01220	0.197243	0.0141067
CNAG_07987	0.197077	0.0142529
CNAG_02180	0.196982	0.00010672
CNAG_03930	0.196949	0.0252387
CNAG_02445	0.196803	0.000370235
CNAG_04800	0.1968	1.65626e-05
CNAG_05990	0.196439	0.02023
CNAG_04487	0.196234	0.00886101
CNAG_02783	0.196214	0.0103174
CNAG_06408	0.196041	0.309715
CNAG_00332	0.195995	0.0261781
CNAG_04586	0.19583	0.00417219
CNAG_04797	0.195767	0.000171486
CNAG_07688	0.195588	0.00136005
CNAG_01930	0.195197	0.0372683
CNAG_01172	0.195171	0.003327
CNAG_01315	0.195125	0.00108572
CNAG_05286	0.194984	0.0322429
CNAG_02387	0.194871	0.00099682
CNAG_00287	0.194851	0.00027583
CNAG_03651	0.194534	0.00241217
CNAG_05081	0.193885	0.00949799
CNAG_00682	0.193604	0.0204997
CNAG_00008	0.193514	0.000453285
CNAG_07513	0.193365	0.00120486
CNAG_01100	0.193098	0.00892696
CNAG_04838	0.193033	0.00130253
CNAG_03908	0.192909	0.0078245
CNAG_07450	0.192018	0.08123
CNAG_06679	0.192001	0.00024888
CNAG_06774	0.191924	0.0166513
CNAG_06561	0.191853	0.622076
CNAG_00143	0.191616	0.000467229
CNAG_06714	0.191541	0.00203018
CNAG_00555	0.191347	0.0496432
CNAG_08010	0.191246	0.929144
CNAG_04411	0.191213	0.00984922
CNAG_04470	0.190809	0.0548814
CNAG_05284	0.190781	0.0142481
CNAG_07848	0.190521	0.00271532
CNAG_05373	0.190027	0.105013
CNAG_05148	0.190009	3.14274e-05
CNAG_06570	0.190002	0.149859
CNAG_06256	0.189966	0.944045
CNAG_00191	0.189415	0.0187463
CNAG_03357	0.189409	0.003183
CNAG_05715	0.189399	0.0173136
CNAG_07598	0.189353	7.86458e-05
CNAG_04101	0.189215	0.00270995
CNAG_00748	0.189201	0.0482613
CNAG_06386	0.189197	0.00365887
CNAG_02507	0.189196	0.00106726
CNAG_07341	0.18917	0.00188231
CNAG_05392	0.189109	0.0289531
CNAG_02123	0.189027	0.00203013
CNAG_03543	0.188942	0.000913609
CNAG_03052	0.188855	2.86323e-05
CNAG_01305	0.188696	0.00152743
CNAG_01020	0.188555	0.00142871
CNAG_07964	0.188531	0.000538621
CNAG_06196	0.1885	0.000768098
CNAG_00822	0.188121	0.00102417
CNAG_03684	0.188112	0.000245719
CNAG_01309	0.187887	0.00242758
CNAG_01834	0.187817	0.000654721
CNAG_06637	0.187689	0.000681955
CNAG_07724	0.187469	0.0010052
CNAG_03981	0.187456	0.00650392
CNAG_05577	0.187372	0.00401894
CNAG_01004	0.187324	0.130877
CNAG_02185	0.187239	0.0275992
CNAG_03839	0.187232	0.00348937
CNAG_01624	0.187206	0.0882968
CNAG_03393	0.187183	0.13217
CNAG_00058	0.186847	0.000235907
CNAG_02211	0.186751	0.0408194
CNAG_05177	0.186737	0.0145495
CNAG_07744	0.186709	0.00271063
CNAG_07681	0.186451	0.00272391
CNAG_02905	0.186433	0.0031471
CNAG_07679	0.186409	0.00333764
CNAG_04179	0.185626	0.000711006
CNAG_02048	0.185528	0.00245894
CNAG_03562	0.185461	0.00468631
CNAG_00145	0.185439	0.00151284
CNAG_05248	0.184696	0.0010426
CNAG_02894	0.184401	0.0336209
CNAG_04398	0.184333	0.000602101
CNAG_02228	0.184137	0.254435
CNAG_07908	0.184134	0.000540991
CNAG_02742	0.184117	0.00150723
CNAG_06611	0.184085	0.00523708
CNAG_04497	0.184011	0.0152018
CNAG_06219	0.183705	0.000353392
CNAG_01344	0.183695	0.0127275
CNAG_04381	0.183585	0.00855864
CNAG_05468	0.183584	0.00253419
CNAG_04368	0.183564	0.00504715
CNAG_00405	0.183509	0.00476712
CNAG_00673	0.183432	0.000995267
CNAG_04751	0.183378	0.0421995
CNAG_00916	0.183373	0.000449344
CNAG_06182	0.183331	0.000371205
CNAG_03626	0.183319	0.00604118
CNAG_04297	0.183317	0.0121009
CNAG_00502	0.182897	0.0155845
CNAG_00988	0.182662	6.51823e-05
CNAG_04539	0.182236	0.00560467
CNAG_05536	0.182166	0.182585
CNAG_01398	0.182037	0.00101489
CNAG_01099	0.181836	0.00279192
CNAG_00280	0.181613	0.000872145
CNAG_02332	0.181526	0.00505057
CNAG_06293	0.181524	0.0419528
CNAG_02020	0.18143	0.00561562
CNAG_04264	0.181399	0.0139071
CNAG_00271	0.181141	0.0104327
CNAG_04190	0.181134	0.000455644
CNAG_04120	0.181129	0.0141118
CNAG_07767	0.181091	0.63924
CNAG_05477	0.180887	0.000808056
CNAG_00810	0.180665	0.00276365
CNAG_04492	0.180402	0.0526611
CNAG_02492	0.180394	0.0113315
CNAG_12521	0.180346	0.500272
CNAG_04749	0.180316	0.034263
CNAG_03822	0.180257	0.0110107
CNAG_03448	0.180215	0.00149767
CNAG_06159	0.180011	0.241455
CNAG_03165	0.179955	0.00280098
CNAG_01814	0.17991	0.00825797
CNAG_04406	0.179861	0.0142227
CNAG_02522	0.179675	0.00235856
CNAG_04295	0.179437	0.0129604
CNAG_05247	0.179323	0.0106114
CNAG_07695	0.178985	0.00277466
CNAG_04843	0.178926	0.00684591
CNAG_01934	0.178916	0.433076
CNAG_12441	0.178781	0.900706
CNAG_03559	0.178684	0.0480185
CNAG_02897	0.178667	0.0192615
CNAG_00815	0.178494	0.059052
CNAG_05804	0.178395	0.000735307
CNAG_05819	0.17836	0.0103478
CNAG_03493	0.17836	0.0554533
CNAG_01523	0.178227	8.62118e-05
CNAG_05239	0.178154	0.0694806
CNAG_03431	0.178144	0.00793275
CNAG_00714	0.178121	0.0090732
CNAG_01167	0.177907	0.00629067
CNAG_06661	0.177807	0.00266317
CNAG_00704	0.177338	0.00828656
CNAG_03672	0.177283	0.00197093
CNAG_07336	0.177199	0.447976
CNAG_13101	0.177199	0.376258
CNAG_01571	0.177042	0.00935383
CNAG_05083	0.176967	0.00027482
CNAG_04437	0.176924	0.0317841
CNAG_02050	0.176865	0.0690002
CNAG_03669	0.17674	0.0018116
CNAG_02468	0.176667	0.00175371
CNAG_01408	0.176566	0.00266145
CNAG_00126	0.176551	0.00936443
CNAG_06541	0.176514	0.0574449
CNAG_03048	0.176491	0.0110741
CNAG_05642	0.176462	0.00697043
CNAG_01050	0.176409	0.00345338
CNAG_02763	0.176164	0.00124768
CNAG_00569	0.176137	0.00213112
CNAG_03972	0.176021	0.956282
CNAG_13201	0.176021	0.956868
CNAG_11009	0.176021	0.956868
CNAG_03569	0.176021	0.956896
CNAG_01085	0.17602	0.958206
CNAG_07022	0.17602	0.958206
CNAG_13078	0.17602	0.958206
CNAG_07496	0.17602	0.958865
CNAG_01527	0.17602	0.958865
CNAG_12361	0.17602	0.958865
CNAG_07885	0.17602	0.958865
CNAG_12091	0.17602	0.958897
CNAG_12401	0.17602	0.958897
CNAG_13149	0.17602	0.958897
CNAG_06050	0.17602	0.95905
CNAG_12154	0.176019	0.959777
CNAG_12241	0.176019	0.959777
CNAG_07789	0.176019	0.959777
CNAG_13164	0.176019	0.959777
CNAG_07923	0.176019	0.959777
CNAG_03708	0.175914	0.00193071
CNAG_04242	0.175913	0.0266257
CNAG_00989	0.175708	0.0498539
CNAG_01439	0.175591	0.00485469
CNAG_00694	0.175387	0.000133688
CNAG_03763	0.175339	0.00112283
CNAG_02830	0.175286	0.060361
CNAG_06235	0.175278	0.0783366
CNAG_00039	0.175238	0.00543513
CNAG_04321	0.175203	0.00655505
CNAG_01947	0.175146	0.103131
CNAG_04629	0.174857	0.00102111
CNAG_03130	0.174826	0.0204968
CNAG_03687	0.174755	0.040692
CNAG_00182	0.174633	0.00584257
CNAG_00180	0.17459	0.00530524
CNAG_01595	0.174559	0.0152746
CNAG_06762	0.17452	0.00908868
CNAG_04203	0.174493	0.0106696
CNAG_04166	0.174357	0.00507296
CNAG_12976	0.174351	0.920562
CNAG_04520	0.174296	0.0442259
CNAG_07618	0.174246	0.463593
CNAG_00722	0.174212	0.00849099
CNAG_05736	0.174178	0.526039
CNAG_03866	0.174069	0.022579
CNAG_03337	0.174044	0.0308835
CNAG_03726	0.173714	0.000153573
CNAG_03220	0.17363	0.00648357
CNAG_02827	0.17353	0.00402471
CNAG_04451	0.173462	0.00853024
CNAG_12827	0.173363	0.00750567
CNAG_00788	0.173283	0.00154413
CNAG_00892	0.173249	0.113999
CNAG_02952	0.173164	0.00761901
CNAG_02929	0.173154	0.000908328
CNAG_02772	0.173125	0.0336912
CNAG_05724	0.173053	0.00802435
CNAG_05240	0.173021	0.00294511
CNAG_03109	0.172972	0.000112975
CNAG_00796	0.172914	0.00918489
CNAG_01397	0.172909	0.00232227
CNAG_05050	0.172847	0.00317772
CNAG_04777	0.172753	0.0546184
CNAG_02126	0.172681	0.00824911
CNAG_05354	0.172639	0.0130887
CNAG_00770	0.172382	0.00296321
CNAG_04248	0.172325	0.0377401
CNAG_03578	0.172257	0.0156599
CNAG_01880	0.172194	0.00398977
CNAG_05443	0.172175	0.337872
CNAG_00458	0.172156	0.00484441
CNAG_04900	0.171909	0.00999312
CNAG_03388	0.171875	0.00193615
CNAG_01923	0.171856	0.00676417
CNAG_02511	0.171799	0.00928194
CNAG_01591	0.171708	0.00476607
CNAG_02574	0.171652	0.0070569
CNAG_04202	0.171645	0.10937
CNAG_05926	0.171626	0.00149891
CNAG_12389	0.171618	0.709995
CNAG_02110	0.171509	0.000868491
CNAG_00253	0.171497	0.0157413
CNAG_03900	0.171473	0.00187793
CNAG_01454	0.171354	0.000998653
CNAG_03661	0.171135	0.027174
CNAG_05313	0.170652	0.0348893
CNAG_00291	0.170599	0.0165254
CNAG_04083	0.170531	0.0310589
CNAG_01073	0.170465	0.106009
CNAG_06631	0.170441	0.000718544
CNAG_12860	0.170327	0.909872
CNAG_06276	0.170313	0.0205919
CNAG_06926	0.17024	0.0435773
CNAG_02781	0.170209	0.333588
CNAG_00695	0.170191	0.0229024
CNAG_12649	0.170105	0.859556
CNAG_07437	0.169965	0.0179789
CNAG_04286	0.16992	0.00730613
CNAG_01754	0.169796	0.00356152
CNAG_06882	0.169715	0.0282218
CNAG_06519	0.169692	0.0379293
CNAG_06521	0.169535	0.33099
CNAG_01709	0.169294	0.00117176
CNAG_01108	0.169287	0.0334543
CNAG_07337	0.169281	0.0528911
CNAG_06484	0.169202	0.213028
CNAG_03152	0.169169	0.00472697
CNAG_03170	0.168971	0.0194322
CNAG_07595	0.168562	0.0177028
CNAG_02585	0.168561	0.00349524
CNAG_04335	0.168399	0.00804994
CNAG_00512	0.168344	0.00108169
CNAG_04073	0.1683	0.00138481
CNAG_02260	0.168283	0.00420051
CNAG_06912	0.168093	0.141771
CNAG_03140	0.167825	0.00844513
CNAG_01365	0.167727	0.0111698
CNAG_04863	0.167321	0.0455913
CNAG_01520	0.167285	0.0132126
CNAG_00580	0.167284	0.00104674
CNAG_00356	0.167208	0.00269536
CNAG_01810	0.167051	0.195092
CNAG_00774	0.167012	0.00386957
CNAG_05404	0.166621	0.0101088
CNAG_04709	0.166544	0.00183185
CNAG_13190	0.166486	0.731303
CNAG_00022	0.166366	0.00564146
CNAG_05416	0.166012	0.00171401
CNAG_07474	0.165907	0.0309551
CNAG_01017	0.165893	0.00885319
CNAG_01355	0.165834	0.0046516
CNAG_01900	0.165585	0.00432346
CNAG_04845	0.165516	0.00653392
CNAG_03100	0.165509	0.00446759
CNAG_01863	0.165454	0.00712997
CNAG_02536	0.165217	0.00847957
CNAG_00335	0.16517	0.00885721
CNAG_02741	0.165027	0.00372199
CNAG_01499	0.16495	0.0788013
CNAG_07253	0.164583	0.0348783
CNAG_03939	0.164289	0.0116055
CNAG_00888	0.164278	0.00928983
CNAG_05425	0.164141	0.0250829
CNAG_04896	0.164047	0.00403483
CNAG_00241	0.164032	0.0112302
CNAG_03203	0.163975	0.00313886
CNAG_00321	0.163974	0.538862
CNAG_01199	0.163937	0.000551776
CNAG_00758	0.163937	0.0738826
CNAG_05374	0.163542	0.00459059
CNAG_06738	0.1633	0.00185267
CNAG_01158	0.163269	0.000919911
CNAG_04500	0.162777	0.0145906
CNAG_03476	0.162758	0.0133862
CNAG_03347	0.162473	0.078584
CNAG_03878	0.162327	0.0584972
CNAG_03348	0.162272	0.0172154
CNAG_04730	0.162268	0.00668368
CNAG_03787	0.162108	0.000721643
CNAG_06818	0.162059	0.0713382
CNAG_03665	0.162033	0.00476085
CNAG_04233	0.161969	0.0669445
CNAG_07435	0.16195	0.061764
CNAG_05119	0.161939	0.145151
CNAG_07539	0.161716	0.00193277
CNAG_05860	0.161495	0.0352145
CNAG_02344	0.161484	0.21666
CNAG_07535	0.161351	0.0195542
CNAG_04745	0.161302	0.00615757
CNAG_01792	0.161294	0.0147519
CNAG_03503	0.161229	0.0113935
CNAG_01465	0.161215	0.212657
CNAG_05524	0.161192	0.0145067
CNAG_02437	0.161131	0.229569
CNAG_01770	0.16108	0.00303846
CNAG_04853	0.160991	0.0512822
CNAG_01482	0.160888	0.00623959
CNAG_02046	0.16076	0.00555925
CNAG_02657	0.160603	0.00487101
CNAG_04733	0.16054	0.0141093
CNAG_06300	0.160156	0.00319947
[truncated: 5,595 more rows]
